# Supplementary material for: catena-Poly[[bis­(μ-3-amino­pyrazine-2-carboxyl­ato)-κ3 N 1,O:O;κ3 O:N 1,O)dilithium]-di-μ-aqua]
Source: Acta Crystallogr Sect E Struct Rep Online. 2010 Jun 5;66(Pt 7):m744–5. doi: 10.1107/S1600536810020647 (PMC3006785; doi:10.1107/S1600536810020647)
Supplement: Supplementary file 1 [file e-66-0m744-sup1.cif]

##############################################################################
###                                                                        ###
###        Electronic paper (Acta Crystallographica Section E)             ###
###                                                                        ###
##############################################################################
#                                                                            #
# This CIF contains the data in a paper accepted for publication in Acta     #
# Crystallographica Section E. It conforms to the requirements of Notes      #
# for Authors for Section E, and has been peer reviewed under the auspices   #
# of the IUCr Commission on Journals.                                        #
#                                                                            #
# Full details of the Crystallographic Information File format               #
# are given in the paper "The Crystallographic Information File (CIF):       #
# a New Standard Archive File for Crystallography" by S. R. Hall, F. H.      #
# Allen and I. D. Brown [Acta Cryst. (1991), A47, 655-685].                  #
#                                                                            #
# The current version of the core CIF dictionary is obtainable from          #
# ftp://ftp.iucr.org/pub/cif_core.dic. The current version number is 2.4.    #
#                                                                            #
# Software is freely available for graphical display of the structure(s) in  #
# this CIF.  For information consult the CIF home page http://www.iucr.org/  #
# cif/home.html                                                              #
#                                                                            #
# This file may be used for bona fide research purposes within the           #
# scientific community so long as proper attribution is given to the journal # 
# article from which it was obtained.                                        #
#                                                                            #
##############################################################################
                                             
data_I
_audit_creation_method     SHELXL-97
_chemical_name_systematic
;
<i>catena</i>-Poly[[bis(\m-3-aminopyrazine-2-carboxylato)-
\k^3^<i>N</i>^1^,<i>O</i>:<i>O</i>;\k^3^<i>O</i>:
<i>N</i>^1^,<i>O</i>)dilithium]-di-\m-aqua]
;
_chemical_name_common     ?
_chemical_formula_moiety     'C5 H6 Li N3 O3 '
_chemical_formula_sum     'C5 H6 Li N3 O3 '
_chemical_formula_iupac     '[Li (C5 H4 N3 O2) (H2 O)]'
_chemical_formula_weight     163.07
_chemical_melting_point     ?
_symmetry_cell_setting     monoclinic
_symmetry_space_group_name_H-M     'P 21/c'
_symmetry_space_group_name_Hall     '-P 2ybc'
loop_
    _symmetry_equiv_pos_as_xyz
    'x, y, z'
    '-x, y+1/2, -z+1/2'
    '-x, -y, -z'
    'x, -y-1/2, z-1/2'
_cell_length_a     14.279(3)
_cell_length_b     3.6000(7)
_cell_length_c     13.300(3)
_cell_angle_alpha     90.00
_cell_angle_beta     106.43(3)
_cell_angle_gamma     90.00
_cell_volume     655.7(2)
_cell_formula_units_Z     4
_cell_measurement_reflns_used     25
_cell_measurement_theta_min     6
_cell_measurement_theta_max     15
_cell_measurement_temperature     293(2)
_exptl_crystal_description     plate
_exptl_crystal_colour     colourless
_exptl_crystal_size_max     0.260
_exptl_crystal_size_mid     0.205
_exptl_crystal_size_min     0.043
_exptl_crystal_density_diffrn     1.652
_exptl_crystal_density_meas     ?
_exptl_crystal_density_method     'not measured'
_exptl_crystal_F_000     336
_exptl_absorpt_coefficient_mu     0.134
_exptl_absorpt_correction_type     analytical
_exptl_absorpt_process_details     '(CrysAlis RED; Oxford Diffraction, 2006)'
_exptl_absorpt_correction_T_min     0.97966
_exptl_absorpt_correction_T_max     0.99415
_diffrn_ambient_temperature     293(2)
_diffrn_radiation_type     MoK\a
_diffrn_radiation_wavelength     0.71073
_diffrn_radiation_source     'fine-focus sealed tube'
_diffrn_radiation_monochromator     graphite
_diffrn_measurement_device_type     'Kuma KM-4 four-circle diffractometer'
_diffrn_measurement_method     'profile data from \w-2\q scans'
_diffrn_detector_area_resol_mean     ?
_diffrn_reflns_number     1997
_diffrn_reflns_av_R_equivalents     0.0173
_diffrn_reflns_av_sigmaI/netI     0.0271
_diffrn_reflns_theta_min     1.49
_diffrn_reflns_theta_max     30.09
_diffrn_reflns_theta_full     30.09
_diffrn_measured_fraction_theta_max     0.992
_diffrn_measured_fraction_theta_full     0.992
_diffrn_reflns_limit_h_min     -19
_diffrn_reflns_limit_h_max     19
_diffrn_reflns_limit_k_min     -5
_diffrn_reflns_limit_k_max     0
_diffrn_reflns_limit_l_min     0
_diffrn_reflns_limit_l_max     18
_diffrn_standards_number     3
_diffrn_standards_interval_count     200
_diffrn_standards_interval_time     ?
_diffrn_standards_decay_%     7.26
_reflns_number_total     1913
_reflns_number_gt     1297
_reflns_threshold_expression     I>2\s(I)
_refine_ls_structure_factor_coef     Fsqd
_refine_ls_matrix_type     full
_refine_ls_R_factor_all     0.0831
_refine_ls_R_factor_gt     0.0488
_refine_ls_wR_factor_gt     0.1286
_refine_ls_wR_factor_ref     0.1469
_refine_ls_goodness_of_fit_ref     1.039
_refine_ls_restrained_S_all     1.039
_refine_ls_number_reflns     1913
_refine_ls_number_parameters     115
_refine_ls_number_restraints     3
_refine_ls_hydrogen_treatment     mixed
_refine_ls_weighting_scheme     calc
_refine_ls_weighting_details
         'calc w=1/[\s^2^(Fo^2^)+(0.1051P)^2^+0.0220P] where P=(Fo^2^+2Fc^2^)/3'
_atom_sites_solution_hydrogens     geom
_atom_sites_solution_primary     direct
_atom_sites_solution_secondary     difmap
_refine_ls_shift/su_max     0.000
_refine_ls_shift/su_mean     0.000
_refine_diff_density_max     0.508
_refine_diff_density_min     -0.390
_refine_ls_extinction_method     none
_refine_ls_extinction_coef     ?
loop_
    _atom_type_symbol
    _atom_type_description
    _atom_type_scat_dispersion_real
    _atom_type_scat_dispersion_imag
    _atom_type_scat_source
    'C' 'C' 0.0033 0.0016
                         'International Tables Vol C Tables 4.2.6.8 and 6.1.1.4'
    'H' 'H' 0.0000 0.0000
                         'International Tables Vol C Tables 4.2.6.8 and 6.1.1.4'
    'Li' 'Li' -0.0003 0.0001
                         'International Tables Vol C Tables 4.2.6.8 and 6.1.1.4'
    'N' 'N' 0.0061 0.0033
                         'International Tables Vol C Tables 4.2.6.8 and 6.1.1.4'
    'O' 'O' 0.0106 0.0060
                         'International Tables Vol C Tables 4.2.6.8 and 6.1.1.4'
_computing_data_collection     'KM-4 Software (Kuma, 1996)'
_computing_cell_refinement     'KM-4 Software (Kuma, 1996)'
_computing_data_reduction     'DATAPROC (Kuma, 2001)'
_computing_structure_solution     'SHELXS97 (Sheldrick, 2008)'
_computing_structure_refinement     'SHELXL97 (Sheldrick, 2008)'
_computing_molecular_graphics     'SHELXTL (Sheldrick, 2008)'
_computing_publication_material     'SHELXTL (Sheldrick, 2008)'
loop_
    _atom_site_type_symbol
    _atom_site_label
    _atom_site_fract_x
    _atom_site_fract_y
    _atom_site_fract_z
    _atom_site_U_iso_or_equiv
    _atom_site_adp_type
    _atom_site_calc_flag
    _atom_site_refinement_flags
    _atom_site_occupancy
    _atom_site_disorder_assembly
    _atom_site_disorder_group
    C C2 0.25443(8) 0.4711(3) 0.39664(9) 0.0184(3) Uani d . 1 . .
    O O2 0.32090(8) 0.2294(4) 0.26435(8) 0.0336(3) Uani d . 1 . .
    N N1 0.27984(8) 0.6065(3) 0.49343(8) 0.0216(3) Uani d . 1 . .
    N N2 0.08397(8) 0.5364(4) 0.38343(10) 0.0285(3) Uani d . 1 . .
    N N3 0.12597(9) 0.2931(4) 0.24154(10) 0.0320(3) Uani d . 1 . .
    H H2 0.0649 0.2745 0.2090 0.038 Uiso calc R 1 . .
    H H1 0.1690 0.2235 0.2115 0.038 Uiso calc R 1 . .
    O O1 0.42229(7) 0.4275(4) 0.41421(8) 0.0352(3) Uani d . 1 . .
    C C7 0.33887(9) 0.3657(4) 0.35429(10) 0.0218(3) Uani d . 1 . .
    C C3 0.15415(9) 0.4307(4) 0.33936(10) 0.0217(3) Uani d . 1 . .
    C C6 0.20958(10) 0.7070(4) 0.53653(11) 0.0254(3) Uani d . 1 . .
    H H6 0.2262 0.8010 0.6044 0.030 Uiso calc R 1 . .
    C C5 0.11268(10) 0.6720(4) 0.48077(12) 0.0284(3) Uani d . 1 . .
    H H5 0.0653 0.7459 0.5123 0.034 Uiso calc R 1 . .
    Li Li1 0.43334(19) 0.6091(9) 0.5591(2) 0.0370(6) Uani d . 1 . .
    O O3 0.44058(8) 1.0866(3) 0.64699(9) 0.0338(3) Uani d D 1 . .
    H H32 0.4986(11) 1.117(6) 0.6825(15) 0.041 Uiso d D 1 . .
    H H31 0.4047(13) 1.146(6) 0.6882(14) 0.041 Uiso d D 1 . .
loop_
    _atom_site_aniso_label
    _atom_site_aniso_U_11
    _atom_site_aniso_U_22
    _atom_site_aniso_U_33
    _atom_site_aniso_U_12
    _atom_site_aniso_U_13
    _atom_site_aniso_U_23
    C2 0.0170(5) 0.0153(5) 0.0223(6) -0.0007(4) 0.0048(4) 0.0018(4)
    O2 0.0301(5) 0.0450(7) 0.0277(5) -0.0089(5) 0.0114(4) -0.0120(5)
    N1 0.0209(5) 0.0192(5) 0.0242(5) 0.0012(4) 0.0057(4) -0.0006(4)
    N2 0.0194(5) 0.0264(6) 0.0390(6) 0.0012(4) 0.0071(4) 0.0025(5)
    N3 0.0227(5) 0.0401(7) 0.0290(6) -0.0056(5) 0.0002(4) -0.0052(5)
    O1 0.0183(5) 0.0522(7) 0.0338(5) 0.0004(5) 0.0052(4) -0.0142(5)
    C7 0.0202(6) 0.0209(6) 0.0242(5) -0.0021(4) 0.0064(4) -0.0015(5)
    C3 0.0199(5) 0.0171(5) 0.0262(6) -0.0019(4) 0.0033(4) 0.0034(5)
    C6 0.0282(6) 0.0225(7) 0.0273(6) 0.0020(5) 0.0108(5) -0.0020(5)
    C5 0.0238(6) 0.0237(7) 0.0408(8) 0.0031(5) 0.0140(5) 0.0006(6)
    Li1 0.0256(12) 0.0484(17) 0.0355(13) 0.0016(11) 0.0060(10) -0.0120(12)
    O3 0.0256(5) 0.0411(7) 0.0352(6) -0.0012(5) 0.0092(4) -0.0069(5)
loop_
    _geom_bond_atom_site_label_1
    _geom_bond_atom_site_label_2
    _geom_bond_site_symmetry_2
    _geom_bond_distance
    _geom_bond_publ_flag
    C2 N1 . 1.3274(16) ?
    C2 C3 . 1.4263(17) ?
    C2 C7 . 1.5164(17) ?
    O2 C7 . 1.2505(17) ?
    N1 C6 . 1.3385(17) ?
    N2 C5 . 1.335(2) ?
    N2 C3 . 1.3510(18) ?
    N3 C3 . 1.3431(18) ?
    N3 H2 . 0.8600 ?
    N3 H1 . 0.8600 ?
    O1 C7 . 1.2515(17) ?
    C6 C5 . 1.378(2) ?
    C6 H6 . 0.9300 ?
    C5 H5 . 0.9300 ?
    Li1 N1 . 2.118(3) y
    Li1 O1 . 1.999(3) y
    Li1 O1 3_666 1.995(3) y
    Li1 O3 . 2.065(3) y
    Li1 O3 1_545 2.201(3) y
    Li1 Li1 3_666 2.900(5) ?
    O3 H32 . 0.837(15) ?
    O3 H31 . 0.875(14) ?
loop_
    _geom_angle_atom_site_label_1
    _geom_angle_atom_site_label_2
    _geom_angle_atom_site_label_3
    _geom_angle_site_symmetry_1
    _geom_angle_site_symmetry_3
    _geom_angle
    _geom_angle_publ_flag
    N1 C2 C3 . . 120.87(11) ?
    N1 C2 C7 . . 115.10(11) ?
    C3 C2 C7 . . 124.03(11) ?
    C2 N1 C6 . . 118.83(11) ?
    C2 N1 Li1 . . 111.64(11) ?
    C6 N1 Li1 . . 129.48(11) ?
    C5 N2 C3 . . 117.50(11) ?
    C3 N3 H2 . . 120.0 ?
    C3 N3 H1 . . 120.0 ?
    H2 N3 H1 . . 120.0 ?
    C7 O1 Li1 . 3_666 148.32(12) ?
    C7 O1 Li1 . . 118.26(11) ?
    Li1 O1 Li1 3_666 . 93.13(11) ?
    O2 C7 O1 . . 125.43(12) ?
    O2 C7 C2 . . 118.94(12) ?
    O1 C7 C2 . . 115.63(11) ?
    N3 C3 N2 . . 117.93(12) ?
    N3 C3 C2 . . 122.37(12) ?
    N2 C3 C2 . . 119.69(12) ?
    N1 C6 C5 . . 120.32(12) ?
    N1 C6 H6 . . 119.8 ?
    C5 C6 H6 . . 119.8 ?
    N2 C5 C6 . . 122.78(13) ?
    N2 C5 H5 . . 118.6 ?
    C6 C5 H5 . . 118.6 ?
    O1 Li1 O1 3_666 . 86.88(11) ?
    O1 Li1 O3 3_666 . 94.05(12) ?
    O1 Li1 O3 . . 142.73(18) ?
    O1 Li1 N1 3_666 . 165.94(15) ?
    O1 Li1 N1 . . 79.08(10) ?
    O3 Li1 N1 . . 96.74(12) ?
    O1 Li1 O3 3_666 1_545 87.61(12) ?
    O1 Li1 O3 . 1_545 102.21(14) ?
    O3 Li1 O3 . 1_545 115.07(14) ?
    N1 Li1 O3 . 1_545 95.90(13) ?
    O1 Li1 Li1 3_666 3_666 43.49(8) ?
    O1 Li1 Li1 . 3_666 43.38(8) ?
    O3 Li1 Li1 . 3_666 126.66(18) ?
    N1 Li1 Li1 . 3_666 122.46(16) ?
    O3 Li1 Li1 1_545 3_666 96.72(16) ?
    Li1 O3 Li1 . 1_565 115.07(14) ?
    Li1 O3 H32 . . 108.2(15) ?
    Li1 O3 H32 1_565 . 94.4(16) ?
    Li1 O3 H31 . . 127.7(15) ?
    Li1 O3 H31 1_565 . 100.2(15) ?
    H32 O3 H31 . . 106.0(15) ?
loop_
    _geom_hbond_atom_site_label_D
    _geom_hbond_atom_site_label_H
    _geom_hbond_atom_site_label_A
    _geom_hbond_site_symmetry_A
    _geom_hbond_distance_DH
    _geom_hbond_distance_HA
    _geom_hbond_distance_DA
    _geom_hbond_angle_DHA
    _geom_hbond_publ_flag
    O3 H31 O2 4_576 0.875(14) 1.830(14) 2.7028(16) 175.1(19) y
    O3 H32 O1 3_676 0.837(15) 2.54(2) 2.9083(17) 108.1(16) y
    N3 H1 O2 . 0.86 2.08 2.7229(17) 131 y
    N3 H2 N2 2_545 0.86 2.30 3.1278(19) 162 y
data_global
_journal_date_recd_electronic     2010-05-21
_journal_date_accepted     2010-05-31
_journal_name_full     'Acta Crystallographica, Section E'
_journal_year     2010
_journal_volume     66
_journal_issue      7
_journal_page_first     m744
_journal_page_last     m745
_journal_paper_category     QM
_journal_coeditor_code     HY2312
_publ_contact_author_name     'Janusz Leciejewicz'
_publ_contact_author_address
;
Institute of Nuclear Chemistry and Technology
ul.Dorodna 16
03-195 Warszawa
Poland
;
_publ_contact_author_email     'j.leciejewicz@ichtj.waw.pl'
_publ_contact_author_fax
;
48 22 6111917
;
_publ_contact_author_phone
;
48 22 5041230
;
_publ_section_title
;\
<i>catena</i>-Poly[[bis(\m-3-aminopyrazine-2-carboxylato)-
\k^3^<i>N</i>^1^,<i>O</i>:<i>O</i>;\k^3^<i>O</i>:<i>N</i>^1^,<i>O</i>)\
dilithium]-di-\m-aqua]
;
loop_
    _publ_author_name
    _publ_author_address
    'Wojciech Starosta'
;
Institute of Nuclear Chemistry and Technology
ul.Dorodna 16
03-195 Warszawa
Poland
;
    'Janusz Leciejewicz'
;
Institute of Nuclear Chemistry and Technology
ul.Dorodna 16
03-195 Warszawa
Poland
;
