# Supplementary material for: catena-Poly[[bis­(μ-3-amino­pyrazine-2-carboxyl­ato)-κ3 N 1,O:O;κ3 O:N 1,O)dilithium]-di-μ-aqua]
Source: Acta Crystallogr Sect E Struct Rep Online. 2010 Jun 5;66(Pt 7):m744–5. doi: 10.1107/S1600536810020647 (PMC3006785; doi:10.1107/S1600536810020647)
Supplement: Supplementary file 2 [file e-66-0m744-Isup2.hkl]

# 
# h,k,l, Fc-squared, Fo-squared, sigma(Fo-squared) and status flag 
# 
data_I
_shelx_title ' Liamp1s11 in P2(1)/c' 
_shelx_refln_list_code          4 
_shelx_F_calc_maximum       86.53 
_exptl_crystal_F_000       336.00 
_reflns_d_resolution_high  0.7089 
 
loop_ 
 _symmetry_equiv_pos_as_xyz 
 'x, y, z' 
 '-x, y+1/2, -z+1/2' 
 '-x, -y, -z' 
 'x, -y-1/2, z-1/2' 
 
_cell_length_a    14.2791 
_cell_length_b     3.6000 
_cell_length_c    13.2997 
_cell_angle_alpha  90.000 
_cell_angle_beta  106.435 
_cell_angle_gamma  90.000 
 
_shelx_F_squared_multiplier     1.000 
 
loop_ 
 _refln_index_h 
 _refln_index_k 
 _refln_index_l 
 _refln_F_squared_calc 
 _refln_F_squared_meas 
 _refln_F_squared_sigma 
 _refln_observed_status 
   1   0   0      282.35      261.08     12.05 o 
   2   0   0     1245.89     1169.28     23.56 o 
   3   0   0      475.62      360.39      4.56 o 
   4   0   0     1751.97     1469.67      7.32 o 
   5   0   0     1426.44     1266.27      5.41 o 
   6   0   0     1503.13     1427.54     17.30 o 
   7   0   0     1655.86     1630.41      7.31 o 
   8   0   0      667.93      602.08      8.28 o 
   9   0   0     1236.72     1142.11     15.39 o 
  10   0   0       67.62       72.87      2.10 o 
  11   0   0       20.62       23.44      0.69 o 
  12   0   0      188.01      175.52      3.72 o 
  13   0   0      230.55      214.50     10.57 o 
  14   0   0      108.12      105.72      3.28 o 
  15   0   0        3.85        2.75      2.25 o 
  16   0   0        3.01       -0.85      2.26 o 
  17   0   0      100.30      118.67      3.49 o 
  18   0   0        8.36        9.64      1.65 o 
  19   0   0        7.22       12.14      1.28 o 
   1   1   0      566.91      653.50      3.61 o 
   2   1   0     1506.83     1846.75     11.77 o 
   3   1   0      988.85     1068.24     16.47 o 
   4   1   0       10.84       12.96      0.38 o 
   5   1   0      894.30      964.93     12.68 o 
   6   1   0      412.99      458.89      7.08 o 
   7   1   0      495.90      486.05      4.50 o 
   8   1   0       19.77       19.68      0.56 o 
   9   1   0       33.52       31.50      0.86 o 
  10   1   0      392.90      377.04      4.84 o 
  11   1   0      383.42      354.46      4.92 o 
  12   1   0       63.38       65.11      2.22 o 
  13   1   0       55.27       50.50      2.45 o 
  14   1   0        5.36        7.39      2.34 o 
  15   1   0       36.19       33.00      0.90 o 
  16   1   0        8.63        8.94      2.34 o 
  17   1   0       29.38       32.92      1.76 o 
  18   1   0        0.18       -0.20      2.55 o 
   0   2   0        7.46       10.40      0.75 o 
   1   2   0      112.89       95.80      4.74 o 
   2   2   0      237.63      265.61      3.54 o 
   3   2   0       28.33       36.47      1.12 o 
   4   2   0      108.07      128.11      2.78 o 
   5   2   0       55.86       57.60      2.04 o 
   6   2   0      719.78      756.31     24.79 o 
   7   2   0      117.88      126.90      4.40 o 
   8   2   0        6.69        6.78      1.38 o 
   9   2   0      208.01      217.97      6.35 o 
  10   2   0      147.92      145.07      5.66 o 
  11   2   0      209.66      205.03      8.02 o 
  12   2   0      290.76      270.11      5.15 o 
  13   2   0       10.22       10.85      0.75 o 
  14   2   0       26.06       25.53      0.90 o 
  15   2   0       36.50       37.54      1.53 o 
  16   2   0        8.73        7.26      1.03 o 
  17   2   0       22.84       23.51      0.90 o 
   1   3   0        7.25       10.38      0.60 o 
   2   3   0       11.20       10.44      0.74 o 
   3   3   0       27.88       27.84      0.87 o 
   4   3   0      579.06      654.68     39.96 o 
   5   3   0        9.54        8.79      0.64 o 
   6   3   0       45.77       53.10      1.30 o 
   7   3   0        9.58       11.61      1.16 o 
   8   3   0        0.22        0.07      2.50 o 
   9   3   0       19.75       18.71      0.92 o 
  10   3   0       47.02       46.56      1.39 o 
  11   3   0      113.84      107.62      4.76 o 
  12   3   0        1.23       -0.26      3.41 o 
  13   3   0        0.01       -2.82      2.82 o 
  14   3   0        0.60        1.41      2.86 o 
  15   3   0        1.81        3.37      1.12 o 
   0   4   0        4.10        2.44      3.82 o 
   1   4   0       48.48       43.75      1.46 o 
   2   4   0        5.30        3.21      3.93 o 
   3   4   0        8.08        2.91      2.80 o 
   4   4   0        7.21        6.18      1.74 o 
   5   4   0        0.38        0.92      1.49 o 
   6   4   0        7.89        3.78      2.97 o 
   7   4   0       31.42       29.52      1.49 o 
   8   4   0        6.82        4.76      1.14 o 
   9   4   0        0.04        1.61      2.93 o 
  10   4   0        1.86        2.83      1.21 o 
  11   4   0       11.47       13.10      0.90 o 
   1   5   0       20.31       15.69      1.09 o 
   2   5   0        4.74        2.92      1.42 o 
   3   5   0        2.57        3.41      1.34 o 
 -19   1   1       23.33       25.23      1.39 o 
 -18   1   1        0.22        0.00      1.06 o 
 -17   1   1       11.05       14.15      1.17 o 
 -16   1   1       65.38       72.00      2.76 o 
 -15   1   1        6.78        8.19      0.96 o 
 -14   1   1        8.43        8.61      0.85 o 
 -13   1   1       93.23       89.95      3.51 o 
 -12   1   1       66.62       61.67      2.55 o 
 -11   1   1      432.35      392.97      7.34 o 
 -10   1   1        1.65        2.45      2.34 o 
  -9   1   1       10.44       13.30      0.64 o 
  -8   1   1        0.48       -1.17      2.13 o 
  -7   1   1      288.15      285.25      5.10 o 
  -6   1   1       89.00       71.44      2.66 o 
  -5   1   1      709.39      825.14      7.04 o 
  -4   1   1       56.98       75.24      2.56 o 
  -3   1   1      968.80     1064.10      6.85 o 
  -2   1   1      741.52      883.77      5.91 o 
  -1   1   1     1488.59     1604.34      7.92 o 
   0   1   1     6537.95     7165.45     51.88 o 
   1   1   1     3220.73     4030.78     12.61 o 
   2   1   1      414.35      537.84      4.98 o 
   3   1   1     1335.39     1471.68      8.38 o 
   4   1   1      309.16      337.70      4.66 o 
   5   1   1        0.01       -1.81      1.81 o 
   6   1   1     1698.36     1762.33     11.25 o 
   7   1   1       35.24       33.84      1.48 o 
   8   1   1        3.11        3.50      2.12 o 
   9   1   1       18.77       17.72      0.75 o 
  10   1   1       20.55       27.69      1.27 o 
  11   1   1      151.40      136.81      4.78 o 
  12   1   1      277.56      268.57      6.69 o 
  13   1   1       35.10       35.78      1.27 o 
  14   1   1       61.74       61.91      2.76 o 
  15   1   1       21.24       21.77      1.17 o 
  16   1   1        7.52        4.14      3.82 o 
  17   1   1        0.03        2.12      3.40 o 
  18   1   1       31.53       34.86      1.70 o 
 -18   2   1        4.30        1.81      4.26 o 
 -17   2   1        5.69        5.53      1.18 o 
 -16   2   1        0.03        3.51      3.62 o 
 -15   2   1        0.80        3.40      3.40 o 
 -14   2   1        4.17        3.51      3.40 o 
 -13   2   1       19.23       16.81      0.96 o 
 -12   2   1       50.59       55.24      2.03 o 
 -11   2   1      224.09      230.14      6.49 o 
 -10   2   1       47.35       48.66      1.91 o 
  -9   2   1      196.90      230.79      5.97 o 
  -8   2   1        0.02        0.54      0.75 o 
  -7   2   1      383.64      450.21      7.25 o 
  -6   2   1      185.07      224.40      5.23 o 
  -5   2   1       64.20       65.50      2.78 o 
  -4   2   1      159.46      200.27      4.49 o 
  -3   2   1      146.70      145.89      3.98 o 
  -1   2   1      765.57      858.22      8.09 o 
   0   2   1     1012.09     1039.01      8.91 o 
   1   2   1        2.83        0.96      2.12 o 
   2   2   1      174.22      183.23      4.56 o 
   3   2   1       80.36       89.63      3.50 o 
   4   2   1       16.41       14.96      0.75 o 
   5   2   1      420.29      434.92      6.79 o 
   6   2   1      202.43      180.19      4.99 o 
   7   2   1       71.63       68.24      2.76 o 
   8   2   1       35.53       34.28      1.38 o 
   9   2   1        0.61        2.12      2.76 o 
  10   2   1      210.04      219.96      6.15 o 
  11   2   1       75.96       65.83      2.55 o 
  12   2   1      122.30      124.44      4.36 o 
  13   2   1      196.24      188.39      6.79 o 
  14   2   1       38.50       39.94      1.81 o 
  15   2   1        3.61        2.12      3.82 o 
  16   2   1        3.31        4.88      3.61 o 
  17   2   1       15.50       19.77      1.27 o 
 -15   3   1        3.25       -0.43      4.37 o 
 -14   3   1       32.31       27.81      1.39 o 
 -13   3   1       10.63        9.80      1.18 o 
 -12   3   1      109.32      113.07      4.26 o 
 -11   3   1       26.06       29.42      1.18 o 
 -10   3   1        1.31       -3.52      3.52 o 
  -9   3   1       13.27       13.01      0.96 o 
  -8   3   1        0.13        0.43      3.10 o 
  -7   3   1        1.02       -2.89      2.99 o 
  -6   3   1       53.51       68.01      2.89 o 
  -5   3   1       43.76       50.14      2.14 o 
  -4   3   1       17.66       20.85      0.97 o 
  -3   3   1       16.11       16.25      0.97 o 
  -2   3   1        6.55        4.80      2.99 o 
   0   3   1       26.91       28.73      1.27 o 
   1   3   1        8.11        7.64      0.75 o 
   2   3   1       18.42       26.94      1.17 o 
   3   3   1        6.15        7.53      0.85 o 
   4   3   1       11.37       12.73      0.85 o 
   5   3   1       65.88       72.49      3.29 o 
   6   3   1       10.73       10.40      0.96 o 
   7   3   1        0.40        4.99      2.66 o 
   8   3   1        3.33       -2.45      3.51 o 
   9   3   1       89.84       90.36      3.61 o 
  10   3   1       99.49      108.43      4.36 o 
  11   3   1       11.05       13.71      1.17 o 
  12   3   1       43.24       36.33      1.81 o 
  13   3   1       86.15       82.22      3.18 o 
  14   3   1        6.89        6.48      3.93 o 
  15   3   1        0.16        5.31      3.51 o 
 -12   4   1        7.93        4.69      4.48 o 
 -11   4   1        0.34       -0.85      4.48 o 
 -10   4   1        0.09        2.24      3.74 o 
  -9   4   1        0.48        0.21      4.17 o 
  -8   4   1        3.02        3.42      3.96 o 
  -7   4   1       11.89       11.45      1.18 o 
  -6   4   1        5.16        5.58      3.97 o 
  -5   4   1        0.33        4.95      3.33 o 
  -4   4   1       20.46       17.86      1.19 o 
  -3   4   1       10.13        9.85      1.18 o 
  -2   4   1       16.27       18.08      1.17 o 
  -1   4   1        2.11        1.17      4.14 o 
   0   4   1       21.82       23.55      1.38 o 
   1   4   1      117.03      113.48      4.66 o 
   2   4   1       49.90       51.87      2.12 o 
   3   4   1        0.14        2.54      3.29 o 
   4   4   1       52.11       43.73      1.38 o 
   5   4   1       33.07       30.15      1.60 o 
   6   4   1        0.27        5.20      3.93 o 
   7   4   1       80.90       80.28      3.18 o 
   8   4   1        4.77        3.40      4.36 o 
   9   4   1       14.20       14.87      1.27 o 
  10   4   1      116.74      101.67      4.15 o 
  11   4   1        5.60       -1.06      4.78 o 
  -3   5   1       12.73        6.62      5.34 o 
  -2   5   1        4.87        3.18      5.10 o 
  -1   5   1       15.72       14.33      1.48 o 
   0   5   1        1.35       -3.82      5.09 o 
   1   5   1        2.17        1.06      4.78 o 
   2   5   1       10.33        8.17      1.48 o 
 -19   0   2      106.97      124.55      4.58 o 
 -18   0   2       19.83       21.39      1.17 o 
 -17   0   2        1.26        0.00      3.61 o 
 -16   0   2       75.17       75.11      3.19 o 
 -15   0   2      255.68      268.06      7.34 o 
 -14   0   2      281.64      266.33      6.91 o 
 -13   0   2     1348.96     1179.76     12.76 o 
 -12   0   2        2.90       -2.55      2.55 o 
 -11   0   2     1389.78     1158.12     11.27 o 
 -10   0   2      392.45      335.22      5.95 o 
  -9   0   2       67.75       60.20      2.45 o 
  -8   0   2        1.02        2.76      2.02 o 
  -7   0   2      367.28      342.57      4.89 o 
  -6   0   2     2772.78     2553.39     11.60 o 
  -5   0   2     1717.85     1546.51      8.32 o 
  -4   0   2       32.25       27.98      1.18 o 
  -3   0   2      449.59      452.59      3.75 o 
  -1   0   2     3091.74     2427.08     19.02 o 
   0   0   2      112.68      100.04      1.81 o 
   1   0   2     3335.74     3189.30     25.03 o 
   3   0   2        0.11       -0.75      1.59 o 
   4   0   2     5613.13     5699.23     46.54 o 
   6   0   2     2406.66     2261.54     12.09 o 
   7   0   2      193.31      184.29      4.14 o 
   8   0   2       22.37       24.07      1.38 o 
   9   0   2       86.82       92.70      3.50 o 
  10   0   2       53.46       51.98      2.12 o 
  11   0   2        3.13        1.60      2.33 o 
  12   0   2       70.16       62.18      2.33 o 
  13   0   2       58.37       54.23      2.23 o 
  14   0   2       14.42       11.89      0.96 o 
  15   0   2       35.34       31.75      1.27 o 
  16   0   2       29.23       26.55      1.17 o 
  17   0   2       13.53       11.90      1.06 o 
  18   0   2        0.77        2.87      3.51 o 
 -19   1   2       10.84       10.54      1.28 o 
 -18   1   2        0.33        1.49      4.15 o 
 -17   1   2        4.62        2.45      3.83 o 
 -16   1   2       71.20       71.64      3.09 o 
 -15   1   2       58.31       58.75      2.34 o 
 -14   1   2       78.87       81.52      2.98 o 
 -13   1   2        6.34        3.40      2.88 o 
 -12   1   2       46.81       45.77      1.81 o 
 -11   1   2      350.45      352.86      6.71 o 
 -10   1   2      421.21      426.81      7.03 o 
  -9   1   2       56.70       47.61      1.92 o 
  -8   1   2       37.91       33.57      1.39 o 
  -7   1   2       71.83       70.69      2.98 o 
  -6   1   2     1500.48     1591.29     10.36 o 
  -5   1   2      796.29      940.19      7.49 o 
  -4   1   2      461.07      538.49      5.36 o 
  -3   1   2       25.35       33.57      1.50 o 
  -2   1   2     2076.58     2115.48      9.24 o 
  -1   1   2     7487.62     9860.59     55.45 o 
   0   1   2      323.40      438.66      4.24 o 
   1   1   2     4496.05     5710.39     45.07 o 
   2   1   2       22.30       23.10      0.85 o 
   3   1   2      228.02      208.63      3.71 o 
   4   1   2      255.40      294.63      4.45 o 
   5   1   2       25.99       37.00      1.48 o 
   6   1   2      179.04      184.51      4.24 o 
   7   1   2        0.01        0.53      2.23 o 
   8   1   2      111.11      116.04      3.93 o 
   9   1   2        0.09       -0.75      2.23 o 
  10   1   2      133.16      122.21      4.45 o 
  11   1   2        3.05       -0.96      2.54 o 
  12   1   2       55.42       51.37      2.02 o 
  13   1   2       69.70       65.38      3.08 o 
  14   1   2       17.01       14.55      1.06 o 
  15   1   2        0.55       -3.61      3.61 o 
  16   1   2        0.42       -1.91      3.82 o 
  17   1   2        6.12        9.56      1.17 o 
  18   1   2        0.85       -0.64      3.82 o 
 -18   2   2        1.13       -0.43      4.05 o 
 -17   2   2       18.26       18.86      1.28 o 
 -16   2   2        4.70       -0.54      4.26 o 
 -15   2   2       10.57        8.84      1.06 o 
 -14   2   2       18.54       18.54      1.06 o 
 -13   2   2       42.17       36.65      1.70 o 
 -12   2   2       64.51       62.88      2.98 o 
 -11   2   2        4.55        4.05      0.85 o 
 -10   2   2       10.09       10.66      0.85 o 
  -9   2   2        7.85        7.15      0.75 o 
  -8   2   2       16.84       13.99      0.85 o 
  -6   2   2        0.40       -0.11      2.35 o 
  -5   2   2      585.45      735.94      8.48 o 
  -4   2   2       34.83       42.48      1.72 o 
  -3   2   2      215.31      283.93      5.17 o 
  -2   2   2      501.31      583.40      6.95 o 
  -1   2   2      775.27      909.57      8.62 o 
   0   2   2      242.16      224.30      4.56 o 
   1   2   2      188.71      249.37      4.87 o 
   2   2   2      106.63      121.60      3.81 o 
   3   2   2      239.72      289.00      5.51 o 
   4   2   2       32.48       35.41      1.59 o 
   5   2   2       39.18       43.90      1.70 o 
   6   2   2       35.67       39.56      1.38 o 
   7   2   2        2.95        4.99      0.75 o 
   8   2   2        1.45        0.42      2.54 o 
   9   2   2        0.45       -2.76      2.76 o 
  10   2   2       42.97       46.16      1.91 o 
  11   2   2      148.16      146.45      5.51 o 
  12   2   2        4.97        3.61      3.39 o 
  13   2   2       15.76       13.80      1.06 o 
  14   2   2        4.73        4.24      1.06 o 
  15   2   2       68.67       73.70      2.97 o 
  16   2   2       52.64       52.47      2.45 o 
  17   2   2       16.39       16.05      1.39 o 
 -16   3   2        1.95        2.03      4.05 o 
 -15   3   2       13.35       12.05      1.28 o 
 -14   3   2       14.40       13.86      1.18 o 
 -13   3   2        1.72       -3.84      3.84 o 
 -12   3   2        2.44        2.46      3.52 o 
 -11   3   2        7.66        6.51      0.96 o 
 -10   3   2       18.52       18.58      1.07 o 
  -9   3   2       50.75       45.20      2.25 o 
  -8   3   2        5.71        8.66      0.97 o 
  -7   3   2       64.57       72.28      2.89 o 
  -6   3   2       97.66      102.76      3.97 o 
  -5   3   2        1.87        0.33      2.90 o 
  -4   3   2       20.57       23.45      1.29 o 
  -3   3   2        4.70        2.36      3.00 o 
  -2   3   2       14.38       18.87      0.96 o 
  -1   3   2        4.19        1.91      2.66 o 
   0   3   2       19.87       25.46      1.27 o 
   1   3   2       20.59       23.97      1.06 o 
   2   3   2       80.76      104.54      3.71 o 
   3   3   2        4.38        5.41      3.18 o 
   4   3   2       17.50       16.44      0.96 o 
   5   3   2       75.26       75.21      2.66 o 
   6   3   2        1.00        2.02      0.85 o 
   7   3   2       40.00       36.72      1.60 o 
   8   3   2      137.46      136.57      5.63 o 
   9   3   2        3.17        3.82      3.39 o 
  10   3   2      279.06      272.27      8.28 o 
  11   3   2       71.97       70.60      2.76 o 
  12   3   2      132.50      125.71      5.42 o 
  13   3   2       22.10       19.32      1.27 o 
  14   3   2        5.92        3.40      1.17 o 
 -12   4   2        2.62        1.28      4.71 o 
 -11   4   2        1.92       -4.48      4.48 o 
 -10   4   2        0.07        3.42      4.06 o 
  -9   4   2        3.33       -1.18      4.28 o 
  -8   4   2        1.09        2.04      3.75 o 
  -7   4   2        4.29        0.00      4.18 o 
  -6   4   2       11.97       13.65      1.19 o 
  -5   4   2        4.22        5.16      3.55 o 
  -4   4   2        6.34        7.73      1.07 o 
  -3   4   2       14.62       16.35      1.18 o 
  -2   4   2        0.06       -3.83      3.83 o 
  -1   4   2        0.16       -0.32      3.72 o 
   0   4   2       31.45       28.74      1.91 o 
   1   4   2        1.24       -0.75      1.17 o 
   2   4   2       15.68       13.79      1.17 o 
   3   4   2        4.38        3.39      1.06 o 
   4   4   2        0.15       -2.54      3.82 o 
   5   4   2      229.60      208.18      7.43 o 
   6   4   2        2.76       -1.48      4.35 o 
   7   4   2      129.33      119.83      5.63 o 
   8   4   2        2.99       -3.72      4.57 o 
   9   4   2        0.82       -1.60      4.35 o 
  10   4   2       26.71       19.32      1.49 o 
  11   4   2        4.08        7.33      4.67 o 
  -3   5   2       11.31       10.13      1.49 o 
  -2   5   2       13.85       11.91      1.49 o 
  -1   5   2        1.35       -5.20      5.20 o 
   0   5   2        1.72        6.05      4.88 o 
   1   5   2        0.31        3.82      4.66 o 
   2   5   2       10.05       -0.64      5.20 o 
 -19   1   3        2.65        3.62      1.18 o 
 -18   1   3      122.71      139.58      5.32 o 
 -17   1   3        6.86        7.04      3.73 o 
 -16   1   3       22.33       23.55      1.06 o 
 -15   1   3       53.63       57.95      2.34 o 
 -14   1   3        8.79        4.04      3.19 o 
 -13   1   3      386.04      358.83      7.46 o 
 -12   1   3      540.65      506.80      8.53 o 
 -11   1   3      544.34      519.71      8.20 o 
 -10   1   3       41.86       40.95      1.60 o 
  -9   1   3      278.12      296.38      5.77 o 
  -8   1   3       52.02       45.80      2.03 o 
  -7   1   3      958.36     1037.36      9.08 o 
  -6   1   3       93.49       96.14      3.21 o 
  -5   1   3      595.09      721.02      6.76 o 
  -4   1   3      333.84      367.92      4.73 o 
  -3   1   3      447.77      516.27      5.17 o 
  -2   1   3      443.23      435.90      4.60 o 
  -1   1   3     3975.01     4459.82     13.63 o 
   0   1   3       92.12       80.06      2.45 o 
   1   1   3       40.22       58.97      2.33 o 
   2   1   3       14.64       18.66      0.85 o 
   3   1   3      200.00      235.98      4.14 o 
   4   1   3      306.41      286.55      4.77 o 
   5   1   3      393.57      423.12      5.93 o 
   6   1   3      393.46      380.74      5.93 o 
   7   1   3       40.34       32.13      1.38 o 
   8   1   3       31.59       22.16      0.96 o 
   9   1   3        0.15        1.91      2.23 o 
  10   1   3       39.85       30.12      1.17 o 
  11   1   3       88.60       77.23      2.87 o 
  12   1   3      101.56       81.59      3.60 o 
  13   1   3        0.04        2.66      2.97 o 
  14   1   3        4.24        4.99      3.29 o 
  15   1   3        0.56       -1.49      3.51 o 
  16   1   3       33.77       34.93      1.27 o 
  17   1   3       33.44       37.91      1.38 o 
 -18   2   3        0.08        2.03      4.16 o 
 -17   2   3       29.77       33.80      1.49 o 
 -16   2   3        2.86       -0.54      3.83 o 
 -15   2   3       61.87       65.90      2.24 o 
 -14   2   3      135.84      139.18      5.55 o 
 -13   2   3       38.75       37.13      1.39 o 
 -12   2   3       31.47       32.76      1.60 o 
 -11   2   3       38.82       36.72      1.82 o 
 -10   2   3       28.24       28.08      1.07 o 
  -9   2   3        2.26        1.49      2.56 o 
  -8   2   3      375.67      428.25      7.38 o 
  -7   2   3      108.86      104.77      4.07 o 
  -5   2   3      950.34     1122.43     10.43 o 
  -4   2   3       57.23       57.85      2.36 o 
  -3   2   3      388.44      436.98      6.33 o 
  -2   2   3       43.63       54.27      2.25 o 
  -1   2   3     2544.64     3409.01     16.28 o 
   0   2   3      244.56      293.10      5.09 o 
   1   2   3        0.36        2.65      2.23 o 
   2   2   3       59.42       62.24      2.54 o 
   3   2   3      117.88      121.18      4.03 o 
   4   2   3      207.98      240.87      5.30 o 
   5   2   3       11.19       12.51      0.75 o 
   6   2   3       54.53       55.99      2.33 o 
   7   2   3       19.48       19.51      0.85 o 
   8   2   3       55.25       52.61      2.33 o 
   9   2   3      110.21       95.36      4.03 o 
  10   2   3       71.57       68.64      3.18 o 
  11   2   3        1.96       -0.75      3.29 o 
  12   2   3       90.54       82.24      3.93 o 
  13   2   3       13.35       13.37      1.17 o 
  14   2   3       10.27        9.66      1.17 o 
  15   2   3       25.53       25.16      1.27 o 
  16   2   3        0.01        1.49      3.72 o 
 -16   3   3       10.29        9.07      1.28 o 
 -15   3   3        0.99        5.23      3.95 o 
 -14   3   3        1.12       -3.52      3.95 o 
 -13   3   3        2.20       -2.03      4.05 o 
 -12   3   3        9.04        9.19      1.07 o 
 -11   3   3        0.04       -2.99      3.31 o 
 -10   3   3       15.07       15.62      1.07 o 
  -9   3   3        1.19        3.42      3.11 o 
  -8   3   3       10.11       13.61      0.97 o 
  -7   3   3       17.76       19.32      0.97 o 
  -6   3   3      111.70      110.64      4.94 o 
  -5   3   3       12.95       13.33      0.97 o 
  -4   3   3       16.59       22.23      1.07 o 
  -3   3   3       56.47       66.56      3.11 o 
  -2   3   3       27.66       24.09      0.96 o 
  -1   3   3      219.20      231.60      5.95 o 
   0   3   3      264.73      261.07      6.36 o 
   1   3   3        0.03       -0.75      2.65 o 
   2   3   3      113.28      136.25      5.20 o 
   3   3   3       64.56       62.03      2.87 o 
   4   3   3        8.46       10.18      0.96 o 
   5   3   3      152.42      151.22      5.51 o 
   6   3   3       68.74       76.57      2.76 o 
   7   3   3      130.40      136.09      5.20 o 
   8   3   3        2.96        5.84      3.29 o 
   9   3   3        0.03        1.06      3.72 o 
  10   3   3       38.18       35.66      1.38 o 
  11   3   3        7.64        3.93      4.14 o 
  12   3   3        8.76        4.78      4.46 o 
  13   3   3        0.03        0.64      3.61 o 
  14   3   3        0.44       -2.12      4.03 o 
 -12   4   3       19.80       15.94      1.39 o 
 -11   4   3        7.79        8.56      1.28 o 
 -10   4   3        0.23       -0.86      4.28 o 
  -9   4   3       21.99       17.80      1.29 o 
  -8   4   3       29.62       26.94      1.40 o 
  -7   4   3       51.47       51.23      1.83 o 
  -6   4   3        4.63       -3.33      4.40 o 
  -5   4   3       14.94       13.22      1.29 o 
  -4   4   3        2.63       -0.86      4.07 o 
  -3   4   3        6.42        5.23      1.07 o 
  -2   4   3        3.03        6.28      3.73 o 
  -1   4   3        7.38        9.88      1.06 o 
   0   4   3       14.12       14.43      1.17 o 
   1   4   3        1.78        2.33      1.06 o 
   2   4   3        0.17       -0.53      3.71 o 
   3   4   3       74.15       66.71      2.87 o 
   4   4   3        0.13       -3.08      3.82 o 
   5   4   3        9.98        2.44      4.14 o 
   6   4   3       40.76       45.19      1.91 o 
   7   4   3       96.86       99.10      4.78 o 
   8   4   3      201.87      202.17      8.17 o 
   9   4   3       24.31       23.03      1.48 o 
  10   4   3       50.33       43.52      1.81 o 
  -2   5   3        0.06       -4.89      4.89 o 
  -1   5   3       12.19        9.77      5.21 o 
   0   5   3        0.84       -1.81      5.20 o 
 -19   0   4        8.89       10.33      1.28 o 
 -18   0   4       35.37       38.90      1.49 o 
 -17   0   4        0.49        1.60      3.31 o 
 -16   0   4      106.10      102.08      4.16 o 
 -15   0   4      171.18      157.82      5.76 o 
 -14   0   4       13.52       13.32      0.85 o 
 -13   0   4       75.67       75.77      2.67 o 
 -12   0   4     1991.31     1783.89     14.71 o 
 -11   0   4      138.22      135.10      4.37 o 
 -10   0   4      770.05      630.43      8.11 o 
  -9   0   4       18.04       15.36      0.64 o 
  -8   0   4       20.43       20.62      0.85 o 
  -7   0   4     1275.45     1247.67      9.31 o 
  -6   0   4     2775.34     2712.97     12.75 o 
  -5   0   4     5840.33     5797.14     50.06 o 
  -4   0   4       48.11       36.76      1.50 o 
  -3   0   4      745.61      603.22      5.05 o 
  -2   0   4     1123.27      965.88      6.09 o 
  -1   0   4     1277.59     1010.17      6.07 o 
   0   0   4        2.41        1.49      0.42 o 
   1   0   4      856.85      771.11      5.94 o 
   2   0   4     2298.19     2232.14     10.40 o 
   3   0   4     1543.90     1462.60      9.01 o 
   4   0   4      152.09      180.53      3.81 o 
   5   0   4        1.22        1.48      2.12 o 
   6   0   4       67.50       63.82      2.65 o 
   7   0   4      220.64      218.51      4.77 o 
   8   0   4      461.83      399.10      6.57 o 
   9   0   4        9.93       10.50      0.75 o 
  10   0   4      432.69      326.65      6.68 o 
  11   0   4      130.08      119.22      4.56 o 
  12   0   4      267.95      210.57      6.15 o 
  13   0   4       18.42       15.49      0.96 o 
  14   0   4       44.58       49.56      2.02 o 
  15   0   4        3.76        2.97      3.18 o 
  16   0   4        6.65        6.05      3.82 o 
  17   0   4      171.52      199.07      7.75 o 
 -19   1   4        0.42        0.43      4.05 o 
 -18   1   4        2.00        3.41      3.83 o 
 -17   1   4       48.36       52.77      2.56 o 
 -16   1   4       42.38       44.78      1.82 o 
 -15   1   4       83.28       81.14      3.95 o 
 -14   1   4      117.70      118.06      4.47 o 
 -13   1   4        7.60        8.75      0.85 o 
 -12   1   4      395.09      371.39     13.12 o 
 -11   1   4        3.82        3.52      2.56 o 
 -10   1   4       63.57       68.03      2.67 o 
  -9   1   4       15.64       18.81      0.75 o 
  -8   1   4      126.31      152.69      4.17 o 
  -7   1   4       75.53       60.77      2.47 o 
  -6   1   4      541.18      605.14      6.87 o 
  -5   1   4        5.91        5.80      0.64 o 
  -4   1   4     1016.15     1127.81      8.17 o 
  -3   1   4      364.78      353.79      4.61 o 
  -2   1   4      382.34      385.86      4.69 o 
  -1   1   4      427.41      469.01      5.00 o 
   0   1   4      198.72      176.48      3.29 o 
   1   1   4        2.55       -0.96      1.91 o 
   2   1   4        0.84       -0.75      1.81 o 
   3   1   4      304.56      318.26      4.98 o 
   4   1   4       70.90       64.56      2.65 o 
   5   1   4     1398.61     1439.97     10.92 o 
   6   1   4      173.65      193.38      4.56 o 
   7   1   4        0.08       -2.23      2.23 o 
   8   1   4       12.44       12.19      0.75 o 
   9   1   4        7.90        6.15      0.75 o 
  10   1   4       12.18       10.07      0.85 o 
  11   1   4       17.85       18.35      0.96 o 
  12   1   4       66.50       66.52      2.44 o 
  13   1   4       50.48       53.79      2.33 o 
  14   1   4       22.03       29.29      1.70 o 
  15   1   4       25.93       26.85      1.27 o 
  16   1   4        0.42       -3.82      3.82 o 
  17   1   4       58.58       66.36      2.66 o 
 -18   2   4       48.96       50.90      2.24 o 
 -17   2   4        9.24       12.06      1.18 o 
 -16   2   4       72.82       72.57      3.10 o 
 -15   2   4        4.35        2.67      3.74 o 
 -14   2   4       12.86       10.46      1.07 o 
 -13   2   4        1.81        3.74      2.89 o 
 -12   2   4       77.33       73.28      3.42 o 
 -11   2   4       62.53       71.30      2.89 o 
 -10   2   4       16.79       17.22      0.85 o 
  -9   2   4       34.07       38.87      1.50 o 
  -8   2   4      104.70      119.00      4.40 o 
  -7   2   4       24.55       30.91      1.18 o 
  -6   2   4       30.58       37.59      1.50 o 
  -5   2   4        1.37        1.50      0.64 o 
  -4   2   4      274.86      299.91      5.59 o 
  -3   2   4      146.38      166.91      4.28 o 
  -2   2   4      276.55      325.52      5.55 o 
  -1   2   4      370.00      429.23      6.28 o 
   0   2   4     2556.92     2876.66     15.19 o 
   1   2   4        7.42        5.94      0.64 o 
   2   2   4       65.17       67.76      2.44 o 
   3   2   4        7.07        8.80      0.75 o 
   4   2   4       83.44       90.21      3.60 o 
   5   2   4      527.28      556.61      8.16 o 
   6   2   4      131.46      135.83      4.77 o 
   7   2   4       20.10       21.42      0.96 o 
   8   2   4        6.30        5.72      0.85 o 
   9   2   4      259.09      252.53      6.68 o 
  10   2   4       18.24       18.57      1.06 o 
  11   2   4        5.05        3.93      0.96 o 
  12   2   4        5.75        1.06      3.72 o 
  13   2   4        0.02       -0.96      3.61 o 
  14   2   4        0.02       -1.60      4.03 o 
  15   2   4        3.17        1.60      3.82 o 
  16   2   4       10.35        9.02      1.27 o 
 -16   3   4       32.19       37.28      1.49 o 
 -15   3   4        1.96        2.13      4.27 o 
 -14   3   4        2.00        5.99      3.53 o 
 -13   3   4       12.79       12.40      1.18 o 
 -12   3   4        0.04       -2.99      3.42 o 
 -11   3   4       55.23       51.91      2.57 o 
 -10   3   4       36.90       41.14      1.71 o 
  -9   3   4        0.71        2.25      3.21 o 
  -8   3   4      210.51      282.50      7.18 o 
  -7   3   4        5.28        5.69      0.97 o 
  -6   3   4       35.11       44.35      2.04 o 
  -5   3   4        8.84        8.81      0.97 o 
  -4   3   4        5.94        5.47      3.11 o 
  -3   3   4       19.24       22.87      0.97 o 
  -2   3   4      430.15      488.47      8.53 o 
  -1   3   4     1003.54      995.23     11.58 o 
   0   3   4        1.74        0.11      3.08 o 
   1   3   4       35.63       49.64      2.33 o 
   2   3   4        8.15       11.34      0.96 o 
   3   3   4        4.44        1.38      3.18 o 
   4   3   4        4.50        4.77      0.85 o 
   5   3   4        1.40        2.44      0.96 o 
   6   3   4      529.80      514.12      9.97 o 
   7   3   4       97.39       90.78      3.82 o 
   8   3   4       22.11       22.49      1.17 o 
   9   3   4       65.11       54.95      2.44 o 
  10   3   4       20.78       21.21      1.27 o 
  11   3   4       37.65       37.57      1.48 o 
  12   3   4       16.08       15.82      1.27 o 
  13   3   4       28.99       27.92      1.38 o 
 -12   4   4        0.16       -1.28      4.28 o 
 -11   4   4        5.83        6.22      4.28 o 
 -10   4   4        1.81        3.86      4.18 o 
  -9   4   4       21.63       25.21      1.40 o 
  -8   4   4       27.12       25.75      1.40 o 
  -7   4   4        7.87        3.76      1.18 o 
  -6   4   4      109.12      104.08      4.40 o 
  -5   4   4       24.98       23.40      1.40 o 
  -4   4   4       54.88       51.18      2.04 o 
  -3   4   4        1.72        4.48      3.74 o 
  -2   4   4        6.87        7.88      1.18 o 
  -1   4   4       27.79       27.10      1.39 o 
   0   4   4        0.06        5.30      3.51 o 
   1   4   4        9.96        8.49      1.17 o 
   2   4   4        1.50        1.38      3.71 o 
   3   4   4        0.32       -3.82      3.82 o 
   4   4   4       18.70       17.39      1.17 o 
   5   4   4        6.01        4.14      4.03 o 
   6   4   4       92.89       81.47      3.39 o 
   7   4   4        5.38        1.17      4.56 o 
   8   4   4       20.89       20.16      1.38 o 
   9   4   4       96.01       93.07      4.45 o 
 -19   1   5        2.45        6.83      3.74 o 
 -18   1   5       48.89       51.86      1.92 o 
 -17   1   5        0.01        0.43      3.41 o 
 -16   1   5        4.57        6.19      3.31 o 
 -15   1   5       13.98       14.20      0.96 o 
 -14   1   5      100.00       94.06      3.74 o 
 -13   1   5        0.98       -1.82      2.89 o 
 -12   1   5      322.00      303.63      6.73 o 
 -11   1   5      225.78      223.74      5.78 o 
 -10   1   5       24.09       17.43      0.75 o 
  -9   1   5       69.50       73.46      3.21 o 
  -8   1   5        6.28        6.65      0.64 o 
  -7   1   5      523.92      582.36      7.19 o 
  -6   1   5      408.82      462.07      6.23 o 
  -5   1   5       15.16       20.84      0.86 o 
  -4   1   5       37.02       31.13      1.40 o 
  -3   1   5      176.85      167.19      3.63 o 
  -2   1   5      430.50      373.17      4.90 o 
  -1   1   5      841.41      894.41      7.24 o 
   0   1   5      490.27      470.94      5.42 o 
   1   1   5      137.67      169.86      4.03 o 
   2   1   5       67.86       90.78      3.18 o 
   3   1   5      163.12      154.28      4.03 o 
   4   1   5      154.87      155.11      4.14 o 
   5   1   5       48.83       39.54      1.81 o 
   6   1   5      469.65      444.95      6.89 o 
   7   1   5       75.49       85.46      3.39 o 
   8   1   5       87.93       80.37      3.60 o 
   9   1   5       31.32       26.72      1.06 o 
  10   1   5        5.07        2.02      2.65 o 
  11   1   5      231.76      218.91      6.47 o 
  12   1   5      232.61      207.59      6.68 o 
  13   1   5        3.71        4.78      1.06 o 
  14   1   5       22.42       24.83      1.17 o 
  15   1   5        8.18        7.65      1.06 o 
  16   1   5      105.06      122.59      4.99 o 
 -18   2   5       61.79       66.10      2.56 o 
 -17   2   5       16.96       18.80      1.28 o 
 -16   2   5       49.35       54.27      2.46 o 
 -15   2   5        0.12       -3.74      3.74 o 
 -14   2   5      163.16      158.49      6.30 o 
 -13   2   5        0.91        5.56      3.10 o 
 -12   2   5      149.08      143.24      5.57 o 
 -11   2   5       62.94       69.90      2.99 o 
 -10   2   5       52.46       51.32      2.04 o 
  -9   2   5        3.81        4.07      2.57 o 
  -8   2   5       20.37       23.27      0.86 o 
  -7   2   5       25.39       28.32      1.29 o 
  -6   2   5        8.58        7.94      0.76 o 
  -5   2   5        3.99        2.47      2.47 o 
  -4   2   5        1.53        1.18      2.25 o 
  -3   2   5        0.21        1.50      2.25 o 
  -2   2   5      140.66      164.60      4.26 o 
  -1   2   5      150.35      187.94      4.46 o 
   0   2   5      163.05      185.64      4.57 o 
   1   2   5      633.03      673.37      7.86 o 
   2   2   5       20.72       22.59      0.96 o 
   3   2   5       96.71      112.29      4.24 o 
   4   2   5       49.56       53.02      2.23 o 
   5   2   5      132.53      140.90      4.87 o 
   6   2   5      349.65      338.63      7.10 o 
   7   2   5       72.71       76.55      2.97 o 
   8   2   5       41.62       38.60      2.02 o 
   9   2   5        7.30        4.24      3.18 o 
  10   2   5      162.99      158.46      6.05 o 
  11   2   5        0.30       -3.39      3.39 o 
  12   2   5        1.25       -0.75      3.39 o 
  13   2   5        3.19       -0.96      3.72 o 
  14   2   5       28.43       29.50      1.27 o 
  15   2   5        0.01        1.91      3.51 o 
 -16   3   5       12.81       15.40      1.39 o 
 -15   3   5        3.22       -1.50      4.17 o 
 -14   3   5       10.64       10.17      1.18 o 
 -13   3   5        8.45        6.43      4.18 o 
 -12   3   5        4.49        3.85      3.64 o 
 -11   3   5        3.07        2.68      3.42 o 
 -10   3   5       24.65       22.83      1.18 o 
  -9   3   5        4.38        7.61      0.97 o 
  -8   3   5        2.63        3.11      3.11 o 
  -7   3   5      122.03      125.44      5.37 o 
  -6   3   5       16.42       13.96      0.97 o 
  -5   3   5       25.96       31.88      1.50 o 
  -4   3   5        2.86       -0.43      3.21 o 
  -3   3   5       98.13      100.29      4.48 o 
  -2   3   5      277.93      288.18      7.04 o 
  -1   3   5       34.77       43.70      1.49 o 
   0   3   5      188.78      201.03      6.15 o 
   1   3   5        9.55       11.89      0.96 o 
   2   3   5       63.11       60.04      2.33 o 
   3   3   5       14.82       14.96      0.96 o 
   4   3   5       22.23       24.39      1.06 o 
   5   3   5       10.93       12.83      1.06 o 
   6   3   5      367.37      349.50      8.49 o 
   7   3   5       55.50       55.15      2.54 o 
   8   3   5       56.73       56.85      2.87 o 
   9   3   5        2.60        4.24      3.50 o 
  10   3   5        1.72       -0.96      3.82 o 
  11   3   5       59.44       54.96      2.54 o 
  12   3   5        2.39        6.05      4.14 o 
  13   3   5        5.47        5.63      4.24 o 
 -12   4   5        4.29        4.72      4.61 o 
 -11   4   5       22.06       21.65      1.40 o 
 -10   4   5       30.68       28.51      1.40 o 
  -9   4   5        1.11       -0.97      4.28 o 
  -8   4   5       45.22       46.88      2.25 o 
  -7   4   5        8.17        3.97      4.30 o 
  -6   4   5        5.72        6.55      1.29 o 
  -5   4   5      114.52      115.15      4.61 o 
  -4   4   5        0.42       -4.27      4.27 o 
  -3   4   5      217.29      207.01      7.69 o 
  -2   4   5      125.12      106.38      4.58 o 
  -1   4   5        0.11        0.21      3.82 o 
   0   4   5       30.80       23.89      1.27 o 
   1   4   5        7.71        7.01      1.17 o 
   2   4   5       18.70       14.85      1.17 o 
   3   4   5        2.08        3.60      3.60 o 
   4   4   5        5.61        2.54      3.82 o 
   5   4   5        4.86        4.88      1.17 o 
   6   4   5        3.93       -0.64      4.35 o 
   7   4   5       28.08       25.77      1.48 o 
   8   4   5       26.26       24.83      1.38 o 
   9   4   5        9.07        5.09      4.78 o 
 -19   0   6      114.89      118.81      5.13 o 
 -18   0   6      210.78      221.07      7.69 o 
 -17   0   6        5.13        5.66      3.41 o 
 -16   0   6       53.34       51.36      2.03 o 
 -15   0   6       95.92       82.33      3.53 o 
 -14   0   6       10.04       13.45      0.85 o 
 -13   0   6       21.77       16.24      0.85 o 
 -12   0   6      245.21      207.26      5.66 o 
 -11   0   6      121.86      111.13      4.27 o 
 -10   0   6      189.61      198.26      4.93 o 
  -9   0   6      245.22      230.22      5.04 o 
  -6   0   6     1416.57     1339.04      9.98 o 
  -5   0   6        0.37        1.83      2.04 o 
  -4   0   6       71.69       71.39      2.78 o 
  -3   0   6       89.75       94.59      2.78 o 
  -2   0   6      378.54      352.08      4.69 o 
  -1   0   6      692.85      601.95      5.85 o 
   0   0   6       17.34       16.04      0.64 o 
   1   0   6      216.86      220.56      4.35 o 
   2   0   6      542.61      530.11      6.36 o 
   3   0   6       58.87       46.45      2.12 o 
   4   0   6       50.58       55.35      2.23 o 
   5   0   6       35.44       29.58      1.17 o 
   6   0   6        2.14        0.32      2.12 o 
   7   0   6       32.95       27.24      1.38 o 
   8   0   6       57.81       45.38      2.33 o 
   9   0   6       73.92       54.39      2.12 o 
  10   0   6        3.45        2.54      2.87 o 
  11   0   6      369.69      324.94      7.64 o 
  12   0   6       39.20       40.62      1.48 o 
  13   0   6        0.21        5.62      3.29 o 
  14   0   6       50.84       49.55      2.12 o 
  15   0   6       72.31       75.66      2.76 o 
  16   0   6      253.29      265.95      8.60 o 
 -19   1   6        1.97        0.43      4.05 o 
 -18   1   6        5.53        2.46      3.74 o 
 -17   1   6      150.43      168.75      6.73 o 
 -16   1   6       13.26       17.09      1.07 o 
 -15   1   6       14.52       15.92      0.97 o 
 -14   1   6      214.60      211.73      6.42 o 
 -13   1   6       36.90       33.79      1.50 o 
 -12   1   6        0.07       -0.97      2.56 o 
 -11   1   6      225.18      219.38      5.79 o 
 -10   1   6       52.21       52.72      2.35 o 
  -9   1   6      171.54      169.46      4.72 o 
  -8   1   6      571.31      603.39      7.94 o 
  -7   1   6       26.48       22.42      0.97 o 
  -6   1   6      267.69      282.06      5.04 o 
  -5   1   6      310.89      305.28      5.26 o 
  -4   1   6       54.05       49.48      2.35 o 
  -3   1   6        0.00        3.31      2.13 o 
  -2   1   6       37.78       35.79      1.28 o 
  -1   1   6     1332.33     1505.36     10.00 o 
   0   1   6       31.78       39.08      1.70 o 
   1   1   6      183.53      225.18      4.67 o 
   2   1   6       25.49       32.35      1.38 o 
   3   1   6        1.83       -0.11      2.12 o 
   4   1   6      469.70      424.23      6.57 o 
   5   1   6       29.31       30.22      1.38 o 
   6   1   6      274.27      242.26      5.62 o 
   7   1   6      106.18       97.65      4.24 o 
   8   1   6      110.32      102.85      3.71 o 
   9   1   6        2.58        1.59      2.97 o 
  10   1   6      111.11      100.11      4.14 o 
  11   1   6       76.36       69.04      3.18 o 
  12   1   6        0.75        4.24      2.87 o 
  13   1   6        7.22        9.02      1.06 o 
  14   1   6       14.23       12.52      1.17 o 
  15   1   6       25.18       25.15      1.27 o 
  16   1   6        0.12        5.63      3.61 o 
 -18   2   6        7.94        7.91      4.60 o 
 -17   2   6        0.69        2.67      3.53 o 
 -16   2   6        0.37       -0.43      3.53 o 
 -15   2   6        0.22        0.33      3.42 o 
 -14   2   6       11.19       11.55      1.07 o 
 -13   2   6      319.04      305.63      8.02 o 
 -12   2   6       44.17       49.48      1.71 o 
 -11   2   6      175.54      169.24      5.79 o 
 -10   2   6       36.15       36.97      1.18 o 
  -9   2   6        0.03       -1.40      2.47 o 
  -8   2   6       16.61       18.87      0.86 o 
  -7   2   6        0.95        1.07      2.36 o 
  -6   2   6      143.20      147.13      4.83 o 
  -5   2   6       64.69       78.34      3.00 o 
  -4   2   6       46.55       46.14      1.92 o 
  -3   2   6       25.95       29.58      1.28 o 
  -2   2   6       19.77       16.19      0.75 o 
  -1   2   6       47.26       60.30      2.76 o 
   0   2   6       39.08       43.55      1.70 o 
   2   2   6       32.66       35.54      1.27 o 
   3   2   6       18.80       21.63      0.85 o 
   4   2   6      342.17      371.12      7.22 o 
   5   2   6       90.23       88.53      3.60 o 
   6   2   6      413.61      391.66      7.95 o 
   7   2   6      133.72      114.51      5.09 o 
   8   2   6        3.89        4.56      0.85 o 
   9   2   6        4.32        5.62      3.08 o 
  10   2   6        1.18       -2.65      3.39 o 
  11   2   6        1.77       -1.81      3.60 o 
  12   2   6       21.55       23.55      1.27 o 
  13   2   6       11.40       12.94      1.17 o 
  14   2   6        2.13        2.44      3.50 o 
 -16   3   6       50.80       55.00      1.92 o 
 -15   3   6       53.45       51.16      1.61 o 
 -14   3   6       47.12       43.67      1.50 o 
 -13   3   6        1.46       -1.71      3.85 o 
 -12   3   6       35.64       34.91      1.40 o 
 -11   3   6        0.00        1.93      3.32 o 
 -10   3   6       47.60       46.28      1.93 o 
  -9   3   6       11.99       12.33      1.07 o 
  -8   3   6       97.20       94.25      4.07 o 
  -7   3   6      191.23      199.30      6.22 o 
  -6   3   6      108.56      113.42      4.61 o 
  -5   3   6      185.66      209.25      6.43 o 
  -4   3   6       38.71       43.22      2.25 o 
  -3   3   6       27.55       30.64      1.28 o 
  -2   3   6      346.86      373.66      7.99 o 
  -1   3   6       36.07       40.41      1.39 o 
   0   3   6        7.37        3.51      3.40 o 
   1   3   6       29.16       31.53      1.17 o 
   2   3   6       33.48       39.57      1.38 o 
   3   3   6      154.22      169.08      5.72 o 
   4   3   6        5.36        4.66      3.08 o 
   5   3   6      111.81      116.22      4.66 o 
   6   3   6        6.11        5.09      3.71 o 
   7   3   6       34.40       33.19      1.27 o 
   8   3   6       10.57        3.50      3.93 o 
   9   3   6        1.70        6.36      3.60 o 
  10   3   6       35.45       38.19      1.59 o 
  11   3   6       37.00       37.24      1.38 o 
  12   3   6       20.57       20.27      1.38 o 
 -11   4   6        0.53        3.21      4.28 o 
 -10   4   6        0.02       -3.75      4.39 o 
  -9   4   6        1.85        2.78      4.28 o 
  -7   4   6       73.72       66.08      2.57 o 
  -6   4   6        2.60        5.15      3.97 o 
  -5   4   6      199.48      200.82      7.93 o 
  -4   4   6        6.88        6.84      1.28 o 
  -3   4   6       19.42       19.42      1.28 o 
  -2   4   6      146.41      118.62      4.89 o 
  -1   4   6       18.01       17.55      1.28 o 
   0   4   6      148.61      140.75      6.16 o 
   1   4   6        6.93        5.63      1.27 o 
   2   4   6        4.61        5.30      1.17 o 
   3   4   6       13.84       13.68      1.17 o 
   4   4   6        2.05        0.75      4.24 o 
   5   4   6        0.50        0.32      1.17 o 
   6   4   6        0.13        0.96      1.17 o 
   7   4   6        2.67        0.85      4.35 o 
   8   4   6        3.14        1.27      4.66 o 
 -19   1   7       44.45       47.98      1.82 o 
 -18   1   7        5.84        1.49      3.96 o 
 -17   1   7      116.30      122.19      5.45 o 
 -16   1   7       89.05       88.86      3.63 o 
 -15   1   7       78.64       84.29      3.32 o 
 -14   1   7       16.65       13.80      0.97 o 
 -13   1   7       77.47       69.48      2.99 o 
 -12   1   7        6.70        4.28      0.75 o 
 -11   1   7       19.69       20.88      0.97 o 
 -10   1   7       23.85       26.25      1.18 o 
  -9   1   7      384.79      360.46      6.65 o 
  -8   1   7       70.50       64.32      2.78 o 
  -7   1   7      691.02      651.51      8.15 o 
  -6   1   7      560.78      567.04      7.40 o 
  -5   1   7       25.02       22.52      0.86 o 
  -4   1   7       31.41       28.35      1.18 o 
  -3   1   7      246.39      228.46      4.59 o 
  -2   1   7      544.70      547.95      6.61 o 
  -1   1   7     1161.79     1089.62      9.15 o 
   1   1   7      172.20      155.70      4.24 o 
   2   1   7      432.16      444.52      6.57 o 
   3   1   7       21.60       22.17      1.06 o 
   4   1   7       26.91       32.13      1.38 o 
   5   1   7     1128.93     1023.85     10.92 o 
   6   1   7      134.23      117.90      4.56 o 
   7   1   7        7.93        9.12      0.85 o 
   8   1   7      164.44      151.94      5.41 o 
   9   1   7        8.22        1.17      3.08 o 
  10   1   7        1.25        4.87      2.97 o 
  11   1   7       37.60       34.99      1.70 o 
  12   1   7        9.05       11.24      1.06 o 
  13   1   7        1.09        1.48      1.06 o 
  14   1   7        0.84        0.42      3.72 o 
  15   1   7       27.37       28.22      1.38 o 
 -18   2   7        0.17        3.21      4.17 o 
 -17   2   7       70.52       74.88      3.10 o 
 -16   2   7        0.04        2.14      3.63 o 
 -15   2   7        0.01        3.10      3.42 o 
 -14   2   7        8.71       -1.39      3.85 o 
 -13   2   7      230.92      224.75      7.17 o 
 -12   2   7       38.20       30.94      1.39 o 
 -11   2   7       32.63       29.33      1.50 o 
 -10   2   7        2.75       -2.89      2.89 o 
  -9   2   7       58.73       51.64      2.25 o 
  -8   2   7      341.60      349.86      7.08 o 
  -7   2   7        2.22       -1.29      2.57 o 
  -6   2   7      356.70      383.20      7.18 o 
  -5   2   7      239.15      240.24      5.79 o 
  -4   2   7       58.73       54.33      2.46 o 
  -3   2   7       45.21       48.24      2.03 o 
  -2   2   7       16.72       11.50      0.75 o 
  -1   2   7       12.42        9.67      0.75 o 
   0   2   7        1.60        3.51      2.02 o 
   1   2   7        3.43        6.36      0.75 o 
   2   2   7        4.91        4.45      2.54 o 
   3   2   7        1.13        1.91      2.54 o 
   4   2   7       28.32       29.91      1.17 o 
   5   2   7      504.44      510.04      8.70 o 
   6   2   7        5.40        2.65      3.08 o 
   7   2   7      177.60      180.04      6.15 o 
   8   2   7        0.34       -2.97      2.97 o 
   9   2   7       40.49       41.46      2.02 o 
  10   2   7       24.46       28.95      1.17 o 
  11   2   7       19.22       15.48      1.17 o 
  12   2   7       79.70       84.33      3.72 o 
  13   2   7        1.36       -2.66      3.72 o 
  14   2   7       16.05       15.07      1.27 o 
 -15   3   7       27.60       28.24      1.39 o 
 -14   3   7        9.59        7.70      4.39 o 
 -13   3   7      233.18      222.34      8.13 o 
 -12   3   7       14.21        6.21      4.06 o 
 -11   3   7       19.93       22.38      1.18 o 
 -10   3   7       10.86        9.75      1.07 o 
  -9   3   7       22.39       22.72      1.18 o 
  -8   3   7       14.68       15.86      1.07 o 
  -7   3   7       55.29       57.47      2.90 o 
  -6   3   7       48.49       60.18      2.14 o 
  -5   3   7      128.22      138.79      5.67 o 
  -4   3   7      129.34      115.34      5.02 o 
  -3   3   7       16.99       16.32      1.07 o 
  -2   3   7       20.51       25.67      1.18 o 
  -1   3   7       30.01       34.04      1.49 o 
   0   3   7       71.62       67.26      2.97 o 
   1   3   7        5.49        1.60      3.51 o 
   2   3   7       39.59       48.38      1.81 o 
   3   3   7       41.78       46.04      1.70 o 
   4   3   7       24.53       23.13      1.06 o 
   5   3   7        1.41        0.32      3.39 o 
   6   3   7        0.01       -3.50      3.50 o 
   7   3   7       25.42       25.03      1.27 o 
   8   3   7        3.31        4.24      3.71 o 
   9   3   7       15.78       14.21      1.27 o 
  10   3   7       12.92       12.41      1.27 o 
  11   3   7       27.78       28.32      1.38 o 
 -11   4   7        8.29        6.21      4.72 o 
 -10   4   7        0.78       -3.21      4.28 o 
  -9   4   7       10.03        9.64      1.28 o 
  -8   4   7       10.62       10.61      1.28 o 
  -7   4   7        4.93        5.04      1.18 o 
  -6   4   7        8.35        9.86      1.29 o 
  -5   4   7      140.72      124.58      5.67 o 
  -4   4   7      128.84      129.18      5.24 o 
  -3   4   7       16.13       14.29      1.28 o 
  -2   4   7      155.44      145.57      5.86 o 
  -1   4   7       12.00       12.76      1.28 o 
   0   4   7        1.43        2.23      1.17 o 
   1   4   7       71.31       68.81      2.76 o 
   2   4   7        0.83        1.48      3.93 o 
   3   4   7       10.99        6.47      4.35 o 
   4   4   7       50.35       43.50      1.81 o 
   5   4   7        1.93        1.06      4.24 o 
   6   4   7        1.08        2.54      4.24 o 
   7   4   7        7.76        7.32      4.24 o 
 -19   0   8       79.83       87.58      3.63 o 
 -18   0   8       39.41       39.57      1.61 o 
 -17   0   8      110.42      111.02      5.14 o 
 -16   0   8       36.47       34.88      1.39 o 
 -15   0   8       21.11       16.80      0.97 o 
 -14   0   8        2.06       -1.50      2.89 o 
 -13   0   8        9.98        9.20      0.86 o 
 -12   0   8        9.95        2.25      2.89 o 
 -11   0   8       21.56       27.95      1.28 o 
 -10   0   8      150.34      137.40      4.72 o 
  -9   0   8      189.98      189.84      5.03 o 
  -8   0   8        1.17        1.28      0.64 o 
  -7   0   8       42.38       44.38      1.71 o 
  -6   0   8        3.17        3.00      0.64 o 
  -5   0   8        0.04       -0.54      2.14 o 
  -4   0   8      769.27      696.22      7.70 o 
  -3   0   8      342.33      285.10      5.02 o 
  -2   0   8     2164.82     1947.04     12.35 o 
  -1   0   8      495.75      440.10      6.06 o 
   0   0   8     1554.25     1546.98     11.15 o 
   1   0   8        5.79        5.73      0.64 o 
   2   0   8       95.61       88.83      3.50 o 
   3   0   8       63.94       51.78      2.02 o 
   4   0   8       78.94       77.22      3.18 o 
   5   0   8     3286.70     3075.47     18.77 o 
   6   0   8       31.39       22.37      1.06 o 
   7   0   8        2.58        0.85      2.65 o 
   8   0   8       62.99       60.13      2.44 o 
   9   0   8      332.89      290.11      7.32 o 
  10   0   8       27.07       24.39      1.06 o 
  11   0   8       78.41       83.36      3.29 o 
  12   0   8       19.00       21.11      1.17 o 
  13   0   8        6.45        4.56      3.72 o 
  14   0   8       21.26       27.16      1.27 o 
  15   0   8       57.09       60.69      2.02 o 
 -19   1   8        1.66       -0.43      1.18 o 
 -18   1   8        4.56        4.17      3.42 o 
 -17   1   8        4.32       -0.54      3.96 o 
 -16   1   8        4.90        6.52      0.97 o 
 -15   1   8        1.06       -3.32      3.32 o 
 -14   1   8       33.48       31.88      1.39 o 
 -13   1   8        6.70        4.17      0.85 o 
 -12   1   8       48.58       37.88      1.92 o 
 -11   1   8       18.04       11.67      0.86 o 
 -10   1   8      177.97      163.61      5.03 o 
  -9   1   8        4.54        4.18      2.47 o 
  -8   1   8       31.41       35.69      1.82 o 
  -7   1   8        7.98        8.58      0.75 o 
  -6   1   8       26.42       27.67      1.07 o 
  -5   1   8        2.32        3.11      2.04 o 
  -4   1   8        1.54        1.18      2.03 o 
  -3   1   8       38.60       34.76      1.49 o 
  -2   1   8      157.97      139.45      4.04 o 
  -1   1   8      434.18      397.71      6.16 o 
   0   1   8        9.74        9.77      0.64 o 
   1   1   8       13.78       14.76      0.75 o 
   2   1   8        0.17        1.48      2.12 o 
   3   1   8       94.23       95.79      4.03 o 
   4   1   8        3.04        3.08      0.75 o 
   5   1   8      197.29      190.46      5.51 o 
   6   1   8      102.53       86.21      3.39 o 
   7   1   8      231.13      218.54      6.15 o 
   8   1   8       77.83       74.55      3.08 o 
   9   1   8       11.61        9.55      0.96 o 
  10   1   8      141.50      133.83      5.62 o 
  11   1   8        0.34        2.12      3.08 o 
  12   1   8        0.44        5.20      3.18 o 
  13   1   8        3.96       -0.42      3.82 o 
  14   1   8       31.14       32.78      1.38 o 
 -18   2   8        0.34       -0.64      4.17 o 
 -17   2   8        5.03        6.95      3.84 o 
 -16   2   8       64.95       66.08      2.56 o 
 -15   2   8       30.15       31.65      1.28 o 
 -14   2   8        0.98        1.71      3.74 o 
 -13   2   8       33.55       32.20      1.28 o 
 -12   2   8      190.19      184.88      6.31 o 
 -11   2   8       21.28       16.80      0.97 o 
 -10   2   8        0.00        0.00      2.78 o 
  -9   2   8       17.78       15.64      0.97 o 
  -8   2   8        0.54       -2.89      2.89 o 
  -7   2   8      432.04      437.86      8.15 o 
  -6   2   8      382.29      393.53      7.72 o 
  -5   2   8      269.60      294.68      6.53 o 
  -4   2   8       55.04       59.95      2.67 o 
  -3   2   8       98.07      107.20      4.26 o 
  -2   2   8        0.20       -2.34      2.34 o 
  -1   2   8        9.45        7.12      0.75 o 
   0   2   8        9.88        9.45      0.75 o 
   1   2   8        0.89        2.45      2.12 o 
   2   2   8        6.42        5.63      0.85 o 
   3   2   8       87.70       85.51      3.72 o 
   4   2   8       91.31       82.41      3.29 o 
   5   2   8       52.55       50.59      2.12 o 
   6   2   8       11.85       12.40      0.96 o 
   7   2   8       22.23       22.49      1.06 o 
   8   2   8        2.51        4.56      3.08 o 
   9   2   8       53.29       50.69      2.44 o 
  10   2   8        0.41       -0.75      3.71 o 
  11   2   8      130.19      129.93      4.99 o 
  12   2   8        5.88        7.64      1.17 o 
  13   2   8        0.00       -0.42      3.93 o 
 -15   3   8       13.50       13.15      1.28 o 
 -14   3   8        8.02        7.70      1.28 o 
 -13   3   8       53.88       49.52      1.71 o 
 -12   3   8       49.20       57.34      1.92 o 
 -11   3   8       42.63       43.98      1.61 o 
 -10   3   8        0.01       -2.25      3.53 o 
  -9   3   8        0.76        4.39      3.54 o 
  -8   3   8        2.91        4.82      3.42 o 
  -7   3   8        7.45        7.39      1.07 o 
  -6   3   8      354.76      351.42      8.57 o 
  -5   3   8       19.92       16.80      1.07 o 
  -4   3   8      233.02      274.98      7.37 o 
  -3   3   8       25.28       29.54      1.39 o 
  -2   3   8       27.21       33.44      1.49 o 
  -1   3   8        2.86       -1.06      2.98 o 
   0   3   8       15.48       14.99      1.06 o 
   1   3   8      194.80      180.30      6.69 o 
   2   3   8        1.23        0.11      3.29 o 
   3   3   8        3.58       -3.82      3.82 o 
   4   3   8        2.44       -1.60      3.29 o 
   5   3   8       62.47       70.22      2.97 o 
   6   3   8       44.43       56.10      2.33 o 
   7   3   8       14.62       16.23      1.17 o 
   8   3   8       12.55       12.30      1.27 o 
   9   3   8       24.68       22.07      1.38 o 
  10   3   8        6.39        9.44      1.27 o 
 -11   4   8       23.62       23.65      1.50 o 
 -10   4   8        0.04        3.53      3.96 o 
  -9   4   8        5.87       -2.35      4.39 o 
  -8   4   8       13.21       11.78      1.28 o 
  -7   4   8        2.72        3.54      1.18 o 
  -6   4   8        1.14       -1.18      4.18 o 
  -5   4   8        0.11        2.35      4.39 o 
  -4   4   8        5.28        0.64      4.59 o 
  -3   4   8       39.97       37.01      1.82 o 
  -2   4   8        2.80       -0.54      4.15 o 
  -1   4   8       99.80       93.40      4.15 o 
   0   4   8        1.47        3.30      4.04 o 
   1   4   8       38.20       33.36      1.49 o 
   2   4   8        6.38        3.61      1.27 o 
   3   4   8        3.54        7.22      4.03 o 
   4   4   8       38.68       31.83      1.81 o 
   5   4   8        1.20        5.41      4.35 o 
   6   4   8        1.40       -2.87      4.88 o 
 -19   1   9       44.19       53.00      1.92 o 
 -18   1   9       33.71       37.41      1.39 o 
 -17   1   9       27.32       30.46      1.28 o 
 -16   1   9        1.19       -0.97      3.63 o 
 -15   1   9        5.43        6.63      0.97 o 
 -14   1   9       23.70       21.60      1.07 o 
 -13   1   9        0.71        2.35      2.99 o 
 -12   1   9        3.96        4.92      0.85 o 
 -11   1   9      161.05      128.72      5.14 o 
 -10   1   9       26.51       24.62      1.07 o 
  -9   1   9       59.23       54.51      2.35 o 
  -8   1   9       95.56       81.83      3.42 o 
  -7   1   9       31.10       34.62      1.28 o 
  -6   1   9      151.84      145.08      4.61 o 
  -5   1   9       21.29       20.43      1.07 o 
  -4   1   9       26.23       20.93      0.96 o 
  -3   1   9        2.33        1.18      0.64 o 
  -2   1   9       37.07       40.55      1.39 o 
  -1   1   9       28.91       35.19      1.49 o 
   0   1   9      120.02      125.57      4.03 o 
   1   1   9       25.16       27.60      0.96 o 
   2   1   9        5.09        4.99      0.75 o 
   3   1   9      101.87       95.28      3.82 o 
   4   1   9      224.84      227.65      5.84 o 
   5   1   9      161.77      157.61      5.51 o 
   6   1   9      548.30      541.72      9.01 o 
   7   1   9       14.97       14.10      0.96 o 
   8   1   9        6.94        6.57      0.96 o 
   9   1   9        0.02       -3.29      3.29 o 
  10   1   9        2.01        5.09      3.29 o 
  11   1   9       61.39       75.09      2.87 o 
  12   1   9       14.00       14.21      1.17 o 
  13   1   9       22.76       22.71      1.27 o 
 -17   2   9        2.86        3.84      3.95 o 
 -16   2   9        1.47       -1.18      3.74 o 
 -15   2   9        6.03        5.66      1.07 o 
 -14   2   9       13.83        6.52      3.84 o 
 -13   2   9        0.99       -0.85      3.20 o 
 -12   2   9        0.63        3.10      2.99 o 
 -11   2   9        2.95       -3.10      3.10 o 
 -10   2   9       13.29        6.10      3.42 o 
  -9   2   9       37.46       34.79      1.40 o 
  -8   2   9       56.11       49.27      2.25 o 
  -7   2   9       26.39       31.61      1.18 o 
  -6   2   9      321.80      344.72      7.39 o 
  -5   2   9      163.99      163.00      5.45 o 
  -4   2   9      198.99      190.09      5.56 o 
  -3   2   9        0.13       -2.67      2.67 o 
  -2   2   9       62.09       66.86      2.77 o 
  -1   2   9      139.67      131.76      4.68 o 
   0   2   9        7.57       10.41      0.85 o 
   1   2   9       66.96       56.60      2.45 o 
   2   2   9       12.28       10.19      0.85 o 
   3   2   9        0.82        1.91      2.76 o 
   4   2   9       70.02       71.08      2.66 o 
   5   2   9       46.84       50.17      1.70 o 
   6   2   9        3.78        4.03      0.96 o 
   7   2   9       14.16       15.81      1.06 o 
   8   2   9        0.41       -3.08      3.60 o 
   9   2   9       33.95       39.35      1.48 o 
  10   2   9       59.55       65.02      2.65 o 
  11   2   9        0.03        1.59      3.71 o 
  12   2   9        3.80       -4.45      4.45 o 
 -15   3   9        2.66        1.61      4.38 o 
 -14   3   9       29.85       27.79      1.39 o 
 -13   3   9        4.92        5.88      4.17 o 
 -12   3   9      128.10      120.51      5.03 o 
 -11   3   9        2.53        4.81      3.75 o 
 -10   3   9        1.55        1.28      3.63 o 
  -9   3   9       99.09      100.74      3.75 o 
  -8   3   9        9.32        7.60      1.07 o 
  -7   3   9       68.69       70.08      2.68 o 
  -6   3   9      133.73      150.35      6.10 o 
  -5   3   9        5.86        3.42      3.42 o 
  -4   3   9       29.53       26.16      1.18 o 
  -3   3   9       19.95       24.85      1.18 o 
  -2   3   9        7.87        2.34      3.73 o 
  -1   3   9       13.22       13.40      1.06 o 
   0   3   9       86.30       79.61      3.19 o 
   1   3   9       33.20       34.84      1.70 o 
   2   3   9        0.27        2.23      3.18 o 
   3   3   9        2.04        5.63      3.18 o 
   4   3   9       11.20       10.50      1.06 o 
   5   3   9        5.30        0.85      3.60 o 
   6   3   9        2.88        5.84      3.60 o 
   7   3   9        0.07       -3.82      3.82 o 
   8   3   9        0.16       -4.14      4.14 o 
   9   3   9        0.04        2.97      3.72 o 
 -10   4   9       13.15       15.41      1.39 o 
  -9   4   9        4.83        3.96      1.28 o 
  -8   4   9        1.35       -1.28      4.07 o 
  -7   4   9        0.00       -4.82      4.82 o 
  -6   4   9        0.01        2.99      4.06 o 
  -5   4   9        0.39        0.43      3.96 o 
  -4   4   9        2.50        1.82      4.05 o 
  -3   4   9        0.11       -0.64      4.26 o 
  -2   4   9        3.64        5.11      4.16 o 
  -1   4   9        0.00       -3.30      4.46 o 
   0   4   9        9.70        8.08      1.27 o 
   1   4   9        2.13       -2.66      4.46 o 
   2   4   9       49.62       38.87      1.81 o 
   3   4   9        0.54        1.70      4.35 o 
   4   4   9        5.46        0.42      4.57 o 
 -19   0  10        0.01        0.21      3.74 o 
 -18   0  10       88.17      102.25      4.81 o 
 -17   0  10       79.77       86.01      3.42 o 
 -16   0  10       24.98       27.57      1.18 o 
 -15   0  10       32.35       32.06      1.28 o 
 -14   0  10       15.35       14.22      0.97 o 
 -13   0  10      206.96      150.43      5.45 o 
 -12   0  10        4.43        4.49      2.68 o 
 -11   0  10       89.23       63.11      2.89 o 
 -10   0  10      209.16      190.68      5.57 o 
  -9   0  10      418.03      379.24      7.49 o 
  -8   0  10      637.21      610.54      8.99 o 
  -7   0  10        0.40        1.82      2.14 o 
  -6   0  10      284.86      237.36      5.57 o 
  -5   0  10        4.53        1.61      2.14 o 
  -4   0  10      133.94      123.97      4.27 o 
  -3   0  10       80.22       78.47      3.09 o 
  -2   0  10        0.04        0.54      0.64 o 
  -1   0  10        3.07        3.51      1.91 o 
   0   0  10      129.36      124.56      4.15 o 
   1   0  10       95.84      102.82      4.14 o 
   2   0  10       54.14       58.29      2.33 o 
   3   0  10       16.57       16.34      0.85 o 
   4   0  10     1279.03     1158.30     12.73 o 
   5   0  10        8.44        5.41      3.08 o 
   6   0  10      504.01      463.02      8.80 o 
   7   0  10        1.05       -0.32      3.18 o 
   8   0  10        0.09       -0.96      3.18 o 
   9   0  10      260.92      278.94      7.85 o 
  10   0  10        2.19        0.53      3.50 o 
  11   0  10       62.53       82.10      3.08 o 
  12   0  10       32.98       32.03      1.70 o 
  13   0  10       10.87       10.82      1.17 o 
 -18   1  10       15.20       15.91      1.28 o 
 -17   1  10        5.41       -0.43      4.06 o 
 -16   1  10        9.24        8.01      1.07 o 
 -15   1  10       58.84       55.45      2.25 o 
 -14   1  10        0.02       -2.99      2.99 o 
 -13   1  10       26.75       23.51      1.07 o 
 -12   1  10        0.17        1.28      2.68 o 
 -11   1  10        8.30        7.28      0.85 o 
 -10   1  10       10.57       10.17      0.85 o 
  -9   1  10        2.11        0.86      2.57 o 
  -8   1  10       46.52       50.43      2.14 o 
  -7   1  10      331.13      315.21      6.75 o 
  -6   1  10      812.97      793.46     10.06 o 
  -5   1  10      185.46      192.39      5.14 o 
  -4   1  10       17.83       14.94      0.75 o 
  -3   1  10       31.15       31.97      1.39 o 
  -2   1  10       66.36       78.76      2.76 o 
  -1   1  10      350.52      365.33      6.70 o 
   0   1  10       16.45       13.39      0.75 o 
   1   1  10       73.55       67.75      2.97 o 
   2   1  10       89.16       92.24      3.51 o 
   3   1  10      165.08      162.47      5.51 o 
   4   1  10      282.85      272.04      6.79 o 
   5   1  10       35.09       31.93      1.17 o 
   6   1  10       14.50       15.17      0.96 o 
   7   1  10       48.42       45.39      1.59 o 
   8   1  10       25.20       25.88      1.17 o 
   9   1  10       20.98       23.97      1.17 o 
  10   1  10       16.33       15.60      1.17 o 
  11   1  10        7.41        5.72      3.71 o 
  12   1  10        2.70        4.14      1.06 o 
 -17   2  10        8.30       11.11      1.18 o 
 -16   2  10        1.51        5.66      3.74 o 
 -15   2  10        1.19        4.92      3.20 o 
 -14   2  10        5.42        4.06      1.07 o 
 -13   2  10        0.01        4.60      3.20 o 
 -12   2  10        2.83        4.17      3.20 o 
 -11   2  10       22.89       25.24      1.07 o 
 -10   2  10       78.92       77.35      3.63 o 
  -9   2  10       21.46       22.04      1.07 o 
  -8   2  10       40.93       38.01      1.40 o 
  -7   2  10       12.39       12.85      0.97 o 
  -6   2  10      120.48      120.42      5.03 o 
  -5   2  10      139.74      149.44      5.45 o 
  -4   2  10       21.09       23.48      1.07 o 
  -3   2  10       31.01       32.51      1.18 o 
  -2   2  10      273.17      259.23      6.71 o 
  -1   2  10        0.03        1.91      2.66 o 
   0   2  10      178.02      160.99      5.63 o 
   1   2  10        0.37        4.99      2.76 o 
   2   2  10        2.63        2.66      2.87 o 
   3   2  10        8.85        9.98      0.96 o 
   4   2  10        1.45        0.11      3.18 o 
   5   2  10        3.11        4.45      3.29 o 
   6   2  10        3.09        5.84      3.60 o 
   7   2  10       21.15       24.19      1.17 o 
   8   2  10        0.57        3.08      3.39 o 
   9   2  10        4.96        5.83      3.82 o 
  10   2  10        2.55        6.15      3.93 o 
  11   2  10        0.18        3.39      3.72 o 
 -14   3  10       54.57       60.68      2.25 o 
 -13   3  10       10.98       12.50      1.28 o 
 -12   3  10       33.68       33.46      1.39 o 
 -11   3  10        4.48        5.56      3.63 o 
 -10   3  10       13.93       17.12      1.18 o 
  -9   3  10        0.06       -1.28      3.63 o 
  -8   3  10       50.90       55.88      2.89 o 
  -7   3  10       51.84       53.78      2.35 o 
  -6   3  10        7.13       10.49      1.07 o 
  -5   3  10        1.90       -3.42      3.42 o 
  -4   3  10        5.84        5.66      3.63 o 
  -3   3  10        1.65        3.31      3.52 o 
  -2   3  10        0.22       -0.11      0.96 o 
  -1   3  10        4.69        4.15      0.96 o 
   0   3  10      114.49      110.98      4.57 o 
   1   3  10       28.10       30.70      1.17 o 
   2   3  10        4.56        2.23      3.40 o 
   3   3  10        0.19       -3.72      3.72 o 
   4   3  10        0.01       -2.55      3.50 o 
   5   3  10        0.47       -2.66      3.50 o 
   6   3  10        0.50       -4.14      4.14 o 
   7   3  10        1.43       -1.91      4.03 o 
   8   3  10       27.59       28.11      1.48 o 
  -9   4  10       20.23       15.84      1.39 o 
  -8   4  10        0.45       -3.32      4.28 o 
  -7   4  10       11.52        8.46      1.28 o 
  -6   4  10        0.76        2.04      1.28 o 
  -5   4  10        2.95       -1.49      4.48 o 
  -4   4  10        0.46       -4.48      4.48 o 
  -3   4  10        3.53        5.44      1.28 o 
  -2   4  10        4.65        0.00      4.47 o 
  -1   4  10        3.10        2.98      4.36 o 
   0   4  10        3.15        0.85      4.46 o 
   1   4  10        6.34        5.00      4.78 o 
   2   4  10        1.27       -4.67      4.67 o 
 -18   1  11        2.12       -0.64      4.05 o 
 -17   1  11       14.06       14.41      1.28 o 
 -16   1  11        8.19        7.05      1.07 o 
 -15   1  11        0.09       -0.75      3.63 o 
 -14   1  11        6.78       -2.46      3.63 o 
 -13   1  11      113.67      100.54      4.06 o 
 -12   1  11        6.02        6.09      0.97 o 
 -11   1  11        2.58        4.27      0.85 o 
 -10   1  11       21.20       19.68      0.97 o 
  -9   1  11        1.20        0.11      2.78 o 
  -8   1  11        8.80        8.45      0.86 o 
  -7   1  11      826.53      786.20     10.71 o 
  -6   1  11      149.72      127.09      5.03 o 
  -5   1  11      114.62      108.76      4.38 o 
  -4   1  11       56.37       54.31      2.03 o 
  -3   1  11        8.66        8.63      0.75 o 
  -2   1  11       28.65       20.23      1.17 o 
  -1   1  11       63.03       61.99      2.45 o 
   0   1  11      168.90      132.40      4.88 o 
   1   1  11       26.44       25.49      1.06 o 
   2   1  11        2.15        1.17      2.76 o 
   3   1  11       21.84       19.95      0.96 o 
   4   1  11      152.54      160.56      5.73 o 
   5   1  11       67.87       66.63      2.66 o 
   6   1  11       69.31       70.76      2.97 o 
   7   1  11        5.03        3.72      1.06 o 
   8   1  11        6.08        0.32      3.50 o 
   9   1  11       11.63       14.33      1.17 o 
  10   1  11       42.18       43.59      2.02 o 
  11   1  11        6.61        5.20      3.93 o 
 -17   2  11       41.80       50.17      2.03 o 
 -16   2  11        4.00        4.38      1.18 o 
 -15   2  11        0.03        1.39      3.74 o 
 -14   2  11        0.08        1.18      3.63 o 
 -13   2  11        3.12        3.10      1.07 o 
 -12   2  11        8.78        8.12      0.97 o 
 -11   2  11       27.24       28.32      1.18 o 
 -10   2  11      119.58      111.00      4.92 o 
  -9   2  11       91.38       92.55      3.53 o 
  -8   2  11        4.23        4.28      2.78 o 
  -7   2  11       68.76       71.66      3.21 o 
  -6   2  11        2.27        2.04      0.85 o 
  -5   2  11      129.87      138.90      5.56 o 
  -4   2  11       10.01       11.21      0.96 o 
  -3   2  11      128.45      139.09      5.55 o 
  -2   2  11        7.16       10.22      0.96 o 
  -1   2  11        3.89        1.17      3.09 o 
   0   2  11      279.13      266.98      7.23 o 
   1   2  11        0.07       -3.18      3.18 o 
   2   2  11        7.58       10.20      0.96 o 
   3   2  11       20.65       22.08      1.06 o 
   4   2  11      333.66      298.85      8.17 o 
   5   2  11        0.00        1.06      3.50 o 
   6   2  11        0.76        3.93      3.50 o 
   7   2  11       36.63       37.56      1.81 o 
   8   2  11        5.07        7.64      4.14 o 
   9   2  11        0.27        3.50      3.60 o 
  10   2  11       12.62       13.89      1.27 o 
 -14   3  11        3.37       -4.38      4.38 o 
 -13   3  11       17.36       17.52      1.39 o 
 -12   3  11       13.06       14.21      1.28 o 
 -11   3  11       15.09       16.14      1.28 o 
 -10   3  11        4.84        6.21      3.85 o 
  -9   3  11        7.04        5.03      1.07 o 
  -8   3  11        8.59        7.92      1.07 o 
  -7   3  11       10.73       11.46      1.07 o 
  -6   3  11       20.00        7.28      4.49 o 
  -5   3  11       10.07       10.16      1.07 o 
  -4   3  11        2.82        4.90      3.41 o 
  -3   3  11        2.60        2.24      3.31 o 
  -2   3  11        1.74       -3.30      3.52 o 
  -1   3  11       43.93       37.35      1.81 o 
   0   3  11        3.11       -0.85      3.61 o 
   1   3  11        1.81        2.66      3.40 o 
   2   3  11        9.42        7.75      1.17 o 
   3   3  11        0.83       -1.17      3.82 o 
   4   3  11       16.74       14.97      1.27 o 
   5   3  11       41.54       49.25      2.12 o 
   6   3  11        1.26        2.33      4.03 o 
   7   3  11       16.95       18.15      1.38 o 
  -7   4  11        4.11       -1.07      4.60 o 
  -6   4  11        5.75        4.17      4.49 o 
  -5   4  11        1.09        1.61      4.38 o 
  -4   4  11        1.14        4.27      4.59 o 
  -3   4  11       34.03       33.38      1.49 o 
  -2   4  11        8.36        6.92      4.58 o 
  -1   4  11        0.85       -3.62      4.36 o 
   0   4  11        7.08        5.00      1.28 o 
 -18   0  12        2.14        5.66      4.16 o 
 -17   0  12        6.22        5.23      3.84 o 
 -16   0  12       29.21       25.19      1.28 o 
 -15   0  12       21.77       20.50      1.07 o 
 -14   0  12        1.64        3.95      0.97 o 
 -13   0  12        0.55        2.35      2.99 o 
 -12   0  12      161.75      136.22      5.45 o 
 -11   0  12       34.00       32.91      1.49 o 
 -10   0  12        4.22        4.49      2.89 o 
  -9   0  12       42.52       41.82      1.61 o 
  -8   0  12       15.85       15.41      0.97 o 
  -7   0  12     1803.79     1604.86     15.31 o 
  -6   0  12      308.93      301.35      6.95 o 
  -5   0  12      784.95      713.31     10.26 o 
  -4   0  12       16.40       12.80      0.85 o 
  -3   0  12       96.55       95.52      4.26 o 
  -2   0  12      105.91       95.95      3.52 o 
  -1   0  12       94.78       85.33      3.73 o 
   0   0  12      195.02      164.15      5.42 o 
   1   0  12        2.61        3.61      0.75 o 
   2   0  12       12.24       14.34      0.85 o 
   3   0  12       67.51       60.94      2.33 o 
   4   0  12      154.95      138.54      5.42 o 
   5   0  12      124.38      116.95      4.78 o 
   6   0  12       75.43       76.61      2.87 o 
   7   0  12        9.14        9.55      1.06 o 
   8   0  12       34.67       33.42      1.48 o 
   9   0  12        0.73       -2.76      3.50 o 
  10   0  12       25.50       30.98      1.27 o 
  11   0  12       12.07       10.08      1.17 o 
 -17   1  12        5.39        0.64      4.05 o 
 -16   1  12       24.62       27.43      1.49 o 
 -15   1  12        0.03       -2.67      3.74 o 
 -14   1  12       15.99       16.23      1.07 o 
 -13   1  12        1.46        3.95      3.10 o 
 -12   1  12      103.71       95.39      4.17 o 
 -11   1  12        5.58        5.24      3.10 o 
 -10   1  12       66.63       58.59      2.25 o 
  -9   1  12       56.41       60.77      2.14 o 
  -8   1  12        0.48        3.11      2.89 o 
  -7   1  12        8.04        8.45      0.86 o 
  -6   1  12       47.15       42.88      1.92 o 
  -5   1  12       34.64       39.52      1.39 o 
  -4   1  12        0.19        4.26      2.56 o 
  -3   1  12       37.76       38.68      1.39 o 
  -2   1  12       54.72       54.50      1.91 o 
  -1   1  12      120.91       98.16      3.94 o 
   0   1  12       57.08       43.90      1.81 o 
   1   1  12       26.96       23.26      1.17 o 
   2   1  12        0.00        0.85      2.97 o 
   3   1  12      165.45      168.38      6.15 o 
   4   1  12       78.47       74.72      2.97 o 
   5   1  12       91.43       91.37      3.39 o 
   6   1  12       20.07       20.37      1.17 o 
   7   1  12        0.04        3.08      3.29 o 
   8   1  12       23.34       25.68      1.27 o 
   9   1  12        0.13        4.88      3.18 o 
  10   1  12       49.51       57.93      2.23 o 
 -16   2  12       62.96       67.75      2.77 o 
 -15   2  12        0.12        1.49      3.95 o 
 -14   2  12       17.48       19.22      1.18 o 
 -13   2  12       38.61       40.69      1.39 o 
 -12   2  12        4.38        5.35      1.07 o 
 -11   2  12       50.08       54.08      2.03 o 
 -10   2  12        8.50        5.24      3.84 o 
  -9   2  12        7.40        0.64      3.32 o 
  -8   2  12        0.52       -3.32      3.32 o 
  -7   2  12        0.44       -1.07      3.11 o 
  -6   2  12        3.39        4.71      2.89 o 
  -5   2  12        1.44        1.18      3.20 o 
  -4   2  12        5.44        7.26      0.96 o 
  -3   2  12        0.41       -1.70      3.09 o 
  -2   2  12       35.66       43.44      1.91 o 
  -1   2  12      146.01      134.78      5.10 o 
   0   2  12        4.13        2.34      3.09 o 
   1   2  12       14.32       11.36      0.96 o 
   2   2  12       91.70      100.58      4.03 o 
   3   2  12       46.05       43.74      1.70 o 
   4   2  12       29.09       25.15      1.17 o 
   5   2  12      210.34      243.78      8.17 o 
   6   2  12        0.04       -2.23      4.14 o 
   7   2  12        5.81        1.17      4.03 o 
   8   2  12       14.24       11.67      1.27 o 
   9   2  12       17.51       18.67      1.38 o 
 -13   3  12       15.12       18.47      1.39 o 
 -12   3  12        0.17       -4.17      4.17 o 
 -11   3  12       65.71       66.25      3.20 o 
 -10   3  12        3.96        5.24      3.84 o 
  -9   3  12        4.60        3.96      1.18 o 
  -8   3  12        1.03        1.07      1.07 o 
  -7   3  12        5.21        0.21      3.75 o 
  -6   3  12        1.78        0.21      3.96 o 
  -5   3  12        0.10       -0.97      3.74 o 
  -4   3  12        3.77       -1.71      4.05 o 
  -3   3  12       78.22       73.66      2.67 o 
  -2   3  12        6.56        5.97      1.18 o 
  -1   3  12       39.34       42.67      1.49 o 
   0   3  12        1.87        2.97      3.61 o 
   1   3  12        0.78        0.21      3.82 o 
   2   3  12        0.09        2.23      3.51 o 
   3   3  12       30.38       30.58      1.38 o 
   4   3  12       47.53       45.65      1.91 o 
   5   3  12        1.69       -1.27      4.57 o 
 -17   1  13        3.44        4.90      4.26 o 
 -16   1  13       15.75       18.66      1.28 o 
 -15   1  13        0.09        1.18      3.62 o 
 -14   1  13       38.70       36.93      1.28 o 
 -13   1  13       29.64       27.54      1.28 o 
 -12   1  13        1.92        2.25      3.10 o 
 -11   1  13        3.77        2.35      3.31 o 
 -10   1  13        2.62        3.42      3.20 o 
  -9   1  13       60.32       55.62      2.03 o 
  -8   1  13       41.95       44.31      2.04 o 
  -7   1  13      199.50      185.79      6.42 o 
  -6   1  13      161.82      174.88      5.99 o 
  -5   1  13        5.57        6.94      0.85 o 
  -4   1  13        0.00       -0.32      2.56 o 
  -3   1  13        9.98        5.86      3.19 o 
  -2   1  13       24.79       21.29      0.96 o 
  -1   1  13      121.61      107.87      4.15 o 
   0   1  13        0.01       -0.64      2.87 o 
   1   1  13       21.65       18.91      0.96 o 
   2   1  13        2.50        5.09      0.96 o 
   3   1  13        0.53       -1.49      3.29 o 
   4   1  13       18.41       21.98      1.06 o 
   5   1  13       22.91       26.00      1.17 o 
   6   1  13        2.07        5.30      3.50 o 
   7   1  13        0.09        0.96      3.50 o 
   8   1  13       23.12       25.04      1.27 o 
   9   1  13        6.61        1.27      4.35 o 
 -15   2  13       40.27       39.57      2.13 o 
 -14   2  13        0.81        2.56      3.95 o 
 -13   2  13       64.12       74.82      3.10 o 
 -12   2  13        0.85        0.97      3.95 o 
 -11   2  13       56.67       55.66      2.25 o 
 -10   2  13        5.79        4.17      3.84 o 
  -9   2  13       57.20       58.60      2.68 o 
  -8   2  13        2.86        0.00      3.32 o 
  -7   2  13        2.47        3.21      3.21 o 
  -6   2  13       80.62       86.27      3.42 o 
  -5   2  13        5.43        6.73      0.97 o 
  -4   2  13        6.47        1.28      3.41 o 
  -3   2  13        1.49        0.54      0.96 o 
  -2   2  13        1.43        4.89      3.09 o 
  -1   2  13       11.13       10.64      1.06 o 
   0   2  13       12.20       12.97      1.06 o 
   1   2  13        5.35        3.08      3.51 o 
   2   2  13        6.66        8.60      1.06 o 
   3   2  13       38.09       33.34      1.49 o 
   4   2  13        6.13        7.65      1.06 o 
   5   2  13       41.87       42.67      2.02 o 
   6   2  13       19.36       23.88      1.38 o 
   7   2  13        2.71        7.75      4.35 o 
 -11   3  13        5.49        5.66      1.28 o 
 -10   3  13        7.64        6.84      1.18 o 
  -9   3  13        0.29       -0.54      1.18 o 
  -8   3  13        1.65       -1.82      4.06 o 
  -7   3  13        0.98        0.75      3.75 o 
  -6   3  13        0.04        4.92      3.42 o 
  -5   3  13        0.34       -0.21      3.84 o 
  -4   3  13        0.05        1.60      3.95 o 
  -3   3  13        0.96        6.40      3.52 o 
  -2   3  13       18.49       20.03      1.28 o 
  -1   3  13        0.07       -2.45      4.15 o 
   0   3  13        1.14        1.06      3.83 o 
   1   3  13        4.56        5.85      3.94 o 
   2   3  13       19.05       17.96      1.39 o 
   3   3  13       39.24       43.24      1.60 o 
   4   3  13        6.84        8.92      1.38 o 
 -17   0  14       21.71       22.50      1.49 o 
 -16   0  14        0.76       -1.28      3.62 o 
 -15   0  14       13.97       14.93      1.18 o 
 -14   0  14       69.17       79.38      3.10 o 
 -13   0  14       85.86       89.96      3.84 o 
 -12   0  14        0.72       -2.67      3.31 o 
 -11   0  14       86.77       78.72      3.53 o 
 -10   0  14      179.06      173.01      6.52 o 
  -9   0  14        4.73        5.24      0.97 o 
  -8   0  14      214.29      192.02      6.52 o 
  -7   0  14       28.98       24.62      1.07 o 
  -6   0  14       81.55       76.33      3.10 o 
  -5   0  14        9.29       10.25      0.85 o 
  -4   0  14        1.56        2.56      2.77 o 
  -3   0  14       60.83       50.85      2.34 o 
  -2   0  14      169.19      142.63      5.76 o 
  -1   0  14      545.31      460.23      9.26 o 
   0   0  14        0.82       -2.55      3.40 o 
   1   0  14        0.31       -0.75      2.97 o 
   2   0  14        1.81       -1.17      2.97 o 
   3   0  14       20.12       12.54      0.96 o 
   4   0  14        3.72        4.78      3.18 o 
   5   0  14        1.06        3.40      3.61 o 
   6   0  14        1.16        3.18      3.29 o 
   7   0  14       51.26       57.11      2.33 o 
   8   0  14        1.09       -1.06      3.29 o 
 -16   1  14        0.03        1.07      3.83 o 
 -15   1  14       19.16       18.77      1.28 o 
 -14   1  14        1.72        3.20      3.74 o 
 -13   1  14       16.84       19.00      1.18 o 
 -12   1  14      110.67      126.52      4.92 o 
 -11   1  14       49.58       50.96      2.35 o 
 -10   1  14        3.90        4.27      0.97 o 
  -9   1  14       22.34       21.38      1.07 o 
  -8   1  14      232.25      220.97      7.17 o 
  -7   1  14        1.15       -0.85      3.21 o 
  -6   1  14      185.47      176.98      6.42 o 
  -5   1  14        8.32        7.90      0.96 o 
  -4   1  14       29.74       29.44      1.28 o 
  -3   1  14       61.36       68.42      2.45 o 
  -2   1  14       20.97       19.70      1.06 o 
  -1   1  14        6.24        5.32      3.51 o 
   0   1  14        0.87       -3.40      3.40 o 
   1   1  14       19.25       17.43      1.06 o 
   2   1  14        0.42       -1.91      3.08 o 
   3   1  14        8.37        5.84      3.61 o 
   4   1  14       18.13       22.73      1.17 o 
   5   1  14        0.05       -1.17      3.82 o 
   6   1  14        2.50        0.21      3.72 o 
   7   1  14       22.82       26.75      1.38 o 
   8   1  14        0.13        2.23      3.82 o 
 -14   2  14       33.23       35.84      1.49 o 
 -13   2  14        2.06        5.77      4.05 o 
 -12   2  14       59.14       69.07      2.77 o 
 -11   2  14        1.15       -0.75      3.84 o 
 -10   2  14       21.47       19.77      1.18 o 
  -9   2  14        0.01       -1.82      3.96 o 
  -8   2  14      121.02      128.61      5.24 o 
  -7   2  14       22.09       21.72      1.18 o 
  -6   2  14       14.76       16.25      1.18 o 
  -5   2  14        2.14        2.13      3.41 o 
  -4   2  14       19.97       24.96      1.18 o 
  -3   2  14        5.05        3.41      3.95 o 
  -2   2  14        5.13        0.00      3.52 o 
  -1   2  14        1.11        1.81      3.40 o 
   0   2  14        8.00        7.98      1.06 o 
   1   2  14        0.00        0.54      3.40 o 
   2   2  14        2.06        1.49      3.51 o 
   3   2  14        9.08        5.73      1.17 o 
   4   2  14       51.80       60.10      2.87 o 
   5   2  14        0.85       -2.12      4.03 o 
   6   2  14        5.46        6.79      1.27 o 
 -10   3  14        5.12        3.84      4.27 o 
  -9   3  14        6.96        6.95      4.17 o 
  -8   3  14        0.40        5.35      3.96 o 
  -7   3  14       16.45       19.68      1.28 o 
  -6   3  14        5.70        3.53      4.48 o 
  -5   3  14        1.68        3.10      1.18 o 
  -4   3  14       13.80       14.19      1.28 o 
  -3   3  14        9.61        9.27      1.28 o 
  -2   3  14        0.01        0.85      4.04 o 
  -1   3  14        3.27       -1.06      4.15 o 
   0   3  14        4.07        5.53      4.36 o 
   1   3  14       14.67       14.88      1.39 o 
 -15   1  15        0.53        1.07      3.73 o 
 -14   1  15       16.51       19.73      1.28 o 
 -13   1  15        4.69       -2.24      3.84 o 
 -12   1  15       75.65       80.16      3.52 o 
 -11   1  15       19.98       22.00      1.18 o 
 -10   1  15        4.08        5.13      3.63 o 
  -9   1  15        2.14        5.24      3.20 o 
  -8   1  15       37.79       37.34      1.39 o 
  -7   1  15       16.94       17.00      1.07 o 
  -6   1  15       46.96       48.73      1.92 o 
  -5   1  15       17.49       19.01      1.07 o 
  -4   1  15       28.93       32.00      1.60 o 
  -3   1  15        1.18       -2.24      3.41 o 
  -2   1  15       55.52       59.64      2.24 o 
  -1   1  15       40.38       40.34      1.70 o 
   0   1  15        6.90        4.25      0.96 o 
   1   1  15        8.79        7.02      1.06 o 
   2   1  15       16.40       17.00      1.17 o 
   3   1  15       48.22       53.87      2.23 o 
   4   1  15       33.04       39.30      1.60 o 
   5   1  15        9.15       11.36      1.17 o 
   6   1  15        1.69       -0.64      4.24 o 
 -13   2  15        6.15        5.34      4.16 o 
 -12   2  15       24.87       26.79      1.39 o 
 -11   2  15        5.72        8.97      1.18 o 
 -10   2  15        0.00        4.06      3.53 o 
  -9   2  15        1.10        1.82      3.53 o 
  -8   2  15      166.61      167.32      6.64 o 
  -7   2  15        0.08       -2.35      3.96 o 
  -6   2  15       29.10       33.88      1.39 o 
  -5   2  15        0.21       -1.92      3.74 o 
  -4   2  15        1.96        5.65      3.52 o 
  -3   2  15        6.04       -2.88      3.73 o 
  -2   2  15       18.91       21.83      1.28 o 
  -1   2  15       28.76       29.91      1.28 o 
   0   2  15        4.12        6.60      3.83 o 
   1   2  15        4.78       -2.66      4.04 o 
   2   2  15        7.33        9.57      1.17 o 
   3   2  15        1.14        4.15      3.82 o 
   4   2  15       16.15       17.84      1.38 o 
  -6   3  15        0.45       -4.60      4.60 o 
  -5   3  15       17.03       20.93      1.49 o 
  -4   3  15        6.11        8.43      1.28 o 
  -3   3  15        3.32        4.80      4.26 o 
 -14   0  16       78.04       88.49      3.31 o 
 -13   0  16       43.63       44.91      1.82 o 
 -12   0  16       71.78       72.57      3.31 o 
 -11   0  16       17.80       17.73      1.18 o 
 -10   0  16        0.53        5.77      3.31 o 
  -9   0  16       22.97       22.23      1.18 o 
  -8   0  16        3.09        5.45      3.20 o 
  -7   0  16       26.56       22.67      1.18 o 
  -6   0  16        2.93        2.46      2.99 o 
  -5   0  16       17.62       16.66      1.07 o 
  -4   0  16        4.02        2.03      3.20 o 
  -3   0  16        3.61        3.62      3.41 o 
  -2   0  16        0.40        1.18      0.96 o 
  -1   0  16        1.45        3.73      3.19 o 
   0   0  16       22.76       19.37      1.17 o 
   1   0  16        9.52       11.70      1.06 o 
   2   0  16        5.61        1.81      3.61 o 
   3   0  16       26.05       38.05      1.81 o 
   4   0  16        0.86        1.91      4.03 o 
   5   0  16       75.62       89.34      2.87 o 
 -14   1  16        0.77        4.90      3.83 o 
 -13   1  16        9.41        7.78      4.37 o 
 -12   1  16        0.00        1.92      3.84 o 
 -11   1  16       40.28       40.36      1.49 o 
 -10   1  16        1.37       -1.92      3.42 o 
  -9   1  16        5.68        6.84      1.07 o 
  -8   1  16        0.87       -3.53      3.53 o 
  -7   1  16       10.38       10.80      1.07 o 
  -6   1  16        6.05        8.12      1.07 o 
  -5   1  16        0.05       -2.13      3.63 o 
  -4   1  16       19.22       18.03      1.18 o 
  -3   1  16        1.47        0.00      3.41 o 
  -2   1  16       65.44       58.59      2.45 o 
  -1   1  16        0.46        5.74      3.52 o 
   0   1  16       16.65       17.13      1.17 o 
   1   1  16        0.82        1.81      3.51 o 
   2   1  16        0.50        6.06      3.61 o 
   3   1  16        0.00       -1.27      3.93 o 
   4   1  16        4.03        5.31      1.17 o 
 -11   2  16        2.86        3.10      4.16 o 
 -10   2  16       17.48       16.24      1.28 o 
  -9   2  16       16.77       17.85      1.28 o 
  -8   2  16        9.98        8.66      1.18 o 
  -7   2  16      147.65      141.70      7.38 o 
  -6   2  16        0.38        5.56      3.74 o 
  -5   2  16        8.38        6.73      4.27 o 
  -4   2  16        0.70        2.77      3.52 o 
  -3   2  16        4.08        2.77      1.18 o 
  -2   2  16       24.94       31.64      1.39 o 
  -1   2  16       22.03       25.45      1.39 o 
   0   2  16        8.45        3.30      4.25 o 
   1   2  16        2.35        2.24      4.46 o 
 -12   1  17       15.46       15.47      1.28 o 
 -11   1  17        0.03       -3.95      3.95 o 
 -10   1  17        3.02        6.51      3.84 o 
  -9   1  17        2.99        7.06      3.84 o 
  -8   1  17        0.33        1.82      3.74 o 
  -7   1  17        0.28       -3.63      3.63 o 
  -6   1  17       17.44       19.87      1.28 o 
  -5   1  17        2.86       -2.77      3.63 o 
  -4   1  17        1.34        0.43      3.74 o 
  -3   1  17        4.29        1.82      3.73 o 
  -2   1  17       10.03        3.31      4.37 o 
  -1   1  17        4.46        4.26      4.26 o 
   0   1  17        0.02       -3.94      3.94 o 
   1   1  17        0.59        4.68      3.83 o 
   2   1  17        1.14        1.17      4.04 o 
  -8   2  17       12.53       14.55      1.28 o 
  -7   2  17        4.99        2.46      4.27 o 
  -6   2  17        5.40        6.20      4.27 o 
  -5   2  17        9.52       11.74      1.28 o 
  -4   2  17       32.71       34.68      1.82 o 
  -3   2  17        3.41        2.98      4.26 o 
 -10   0  18        6.94        8.65      1.18 o 
  -9   0  18        0.53        0.21      3.84 o 
  -8   0  18       34.22       35.92      1.50 o 
  -7   0  18        1.97        2.78      3.96 o 
  -6   0  18        0.16        3.96      3.31 o 
  -5   0  18       38.35       40.37      1.71 o 
  -4   0  18        4.45        1.92      3.95 o 
  -3   0  18        1.69        1.18      1.07 o 
  -2   0  18        2.74        4.37      3.95 o 
  -1   0  18        2.17        6.71      4.05 o 
  -9   1  18        0.05       -0.85      4.06 o 
  -8   1  18       32.26       37.10      1.71 o 
  -7   1  18        0.21        0.21      3.53 o 
  -6   1  18       18.86       20.20      1.28 o 
  -5   1  18        1.09        3.84      3.63 o 
  -4   1  18        0.06       -2.88      3.52 o 
  -3   1  18        0.91        3.41      1.18 o 
  -2   1  18       32.13       33.89      1.49 o 
                                                 
